# Supplementary material for: 8-Phenyl-16-thia­penta­cyclo­[6.6.5.01,18.02,7.09,14]nona­deca-2,4,6,9,11,13,18-hepta­ene
Source: Acta Crystallogr Sect E Struct Rep Online. 2013 Jun 29;69(Pt 7):o1165. doi: 10.1107/S1600536813017285 (PMC3770424; doi:10.1107/S1600536813017285)
Supplement: Supplementary file 1 [file e-69-o1165-sup1.cif]

##############################################################################
#                                                                            #
# This CIF contains the data in a paper accepted for publication in          #
# Acta Crystallographica Section E. It conforms to the requirements of       #
# Notes for Authors for Acta Crystallographica Section E, and has been       #
# peer reviewed under the auspices of the IUCr Commission on Journals.       #
#                                                                            #
# Full details of the Crystallographic Information File format               #
# are given in the paper "The Crystallographic Information File (CIF):       #
# a New Standard Archive File for Crystallography" by S. R. Hall, F. H.      #
# Allen and I. D. Brown [Acta Cryst. (1991), A47, 655-685].                  #
#                                                                            #
# The current version of the core CIF dictionary is obtainable from          #
# ftp://ftp.iucr.org/pub/cif_core.dic.                                       #
#                                                                            #
# Software is freely available for graphical display of the structure(s)     #
# in this CIF. For information consult the CIF software page                 #
# http://www.iucr.org/resources/cif/software.                                #
#                                                                            #
# This file may be used for bona fide research purposes within the           #
# scientific community so long as proper attribution is given to the journal # 
# article from which it was obtained.                                        #
#                                                                            #
##############################################################################
data_I
_audit_creation_method     SHELXL-97
_chemical_name_systematic
;\
8-Phenyl-16-thiapentacyclo[6.6.5.0^1,18^.0^2,7^.0^9,14^]nonadeca-\
2,4,6,9,11,13,18-heptaene
;
_chemical_name_common
;
5-Phenyl-3,5-dihydro-<i>o</i>-benzenonaphtho[1,2-<i>c</i>]thiophene
;
_chemical_formula_moiety     'C24 H18 S'
_chemical_formula_sum     'C24 H18 S'
_chemical_formula_iupac     'C24 H18 S'
_chemical_formula_weight     338.44
_chemical_melting_point     ?
_symmetry_cell_setting     orthorhombic
_symmetry_space_group_name_H-M     'P b c a'
_symmetry_space_group_name_Hall     '-P 2ac 2ab'
loop_
    _symmetry_equiv_pos_as_xyz
    'x, y, z'
    'x+1/2, -y+1/2, -z'
    '-x, y+1/2, -z+1/2'
    '-x+1/2, -y, z+1/2'
    '-x, -y, -z'
    '-x-1/2, y-1/2, z'
    'x, -y-1/2, z-1/2'
    'x-1/2, y, -z-1/2'
_cell_length_a     18.8842(11)
_cell_length_b     9.5339(4)
_cell_length_c     19.1140(9)
_cell_angle_alpha     90.00
_cell_angle_beta     90.00
_cell_angle_gamma     90.00
_cell_volume     3441.3(3)
_cell_formula_units_Z     8
_cell_measurement_reflns_used     5274
_cell_measurement_theta_min     2.388
_cell_measurement_theta_max     27.553
_cell_measurement_temperature     296(2)
_exptl_crystal_description     block
_exptl_crystal_colour     colorless
_exptl_crystal_size_max     0.30
_exptl_crystal_size_mid     0.25
_exptl_crystal_size_min     0.20
_exptl_crystal_density_diffrn     1.306
_exptl_crystal_density_meas     ?
_exptl_crystal_density_method     'not measured'
_exptl_crystal_F_000     1424
_exptl_absorpt_coefficient_mu     0.190
_exptl_absorpt_correction_type     multi-scan
_exptl_absorpt_process_details     '(SADABS; Bruker, 2004)'
_exptl_absorpt_correction_T_min     0.9451
_exptl_absorpt_correction_T_max     0.9629
_exptl_special_details     ?
_diffrn_ambient_temperature     296(2)
_diffrn_radiation_type     MoK\a
_diffrn_radiation_wavelength     0.71073
_diffrn_radiation_source     'fine-focus sealed tube'
_diffrn_radiation_monochromator     graphite
_diffrn_measurement_device_type     'Bruker Kappa APEXII CCD'
_diffrn_measurement_method     '\w and \f scan'
_diffrn_detector_area_resol_mean     8.33
_diffrn_reflns_number     22858
_diffrn_reflns_av_R_equivalents     0.0324
_diffrn_reflns_av_sigmaI/netI     0.0275
_diffrn_reflns_theta_min     2.62
_diffrn_reflns_theta_max     27.00
_diffrn_reflns_theta_full     27.00
_diffrn_measured_fraction_theta_max     0.999
_diffrn_measured_fraction_theta_full     0.999
_diffrn_reflns_limit_h_min     -24
_diffrn_reflns_limit_h_max     20
_diffrn_reflns_limit_k_min     -11
_diffrn_reflns_limit_k_max     12
_diffrn_reflns_limit_l_min     -24
_diffrn_reflns_limit_l_max     24
_diffrn_standards_number     0
_diffrn_standards_interval_count     ?
_diffrn_standards_interval_time     ?
_diffrn_standards_decay_%     ?
_refine_special_details
;
Refinement of <i>F</i>^2^ against ALL reflections. The weighted <i>R</i>-factor
<i>wR</i> and goodness of fit <i>S</i> are based on <i>F</i>^2^, conventional
<i>R</i>-factors <i>R</i> are based on <i>F</i>, with <i>F</i> set to zero for
negative <i>F</i>^2^. The threshold expression of <i>F</i>^2^ >
\s(<i>F</i>^2^) is used only for calculating <i>R</i>-factors(gt) <i>etc</i>.
and is not relevant to the choice of reflections for refinement.
<i>R</i>-factors based on <i>F</i>^2^ are statistically about twice as large
as those based on <i>F</i>, and <i>R</i>- factors based on ALL data will be
even larger.
;
_reflns_number_total     3757
_reflns_number_gt     2765
_reflns_threshold_expression     I>2sigma(I)
_refine_ls_structure_factor_coef     Fsqd
_refine_ls_matrix_type     full
_refine_ls_R_factor_all     0.0649
_refine_ls_R_factor_gt     0.0421
_refine_ls_wR_factor_gt     0.1148
_refine_ls_wR_factor_ref     0.1380
_refine_ls_goodness_of_fit_ref     1.020
_refine_ls_restrained_S_all     1.020
_refine_ls_number_reflns     3757
_refine_ls_number_parameters     226
_refine_ls_number_restraints     0
_refine_ls_hydrogen_treatment     constr
_refine_ls_weighting_scheme     calc
_refine_ls_weighting_details
         'calc w=1/[\s^2^(Fo^2^)+(0.0791P)^2^+0.6172P] where P=(Fo^2^+2Fc^2^)/3'
_atom_sites_solution_hydrogens     geom
_atom_sites_solution_primary     direct
_atom_sites_solution_secondary     difmap
_refine_ls_shift/su_max     0.006
_refine_ls_shift/su_mean     0.001
_refine_diff_density_max     0.181
_refine_diff_density_min     -0.263
_refine_ls_extinction_method     none
_refine_ls_extinction_coef     ?
loop_
    _atom_type_symbol
    _atom_type_description
    _atom_type_scat_dispersion_real
    _atom_type_scat_dispersion_imag
    _atom_type_scat_source
    'C' 'C' 0.0033 0.0016
                         'International Tables Vol C Tables 4.2.6.8 and 6.1.1.4'
    'H' 'H' 0.0000 0.0000
                         'International Tables Vol C Tables 4.2.6.8 and 6.1.1.4'
    'O' 'O' 0.0106 0.0060
                         'International Tables Vol C Tables 4.2.6.8 and 6.1.1.4'
    'S' 'S' 0.1246 0.1234
                         'International Tables Vol C Tables 4.2.6.8 and 6.1.1.4'
_computing_data_collection     'APEX2 (Bruker, 2004)'
_computing_cell_refinement     'APEX2 and SAINT (Bruker, 2004)'
_computing_data_reduction     'SAINT and XPREP (Bruker, 2004)'
_computing_structure_solution     'SHELXS97 (Sheldrick, 2008)'
_computing_structure_refinement     'SHELXL97 (Sheldrick, 2008)'
_computing_molecular_graphics
;
ORTEP-3 for Windows (Farrugia, 2012)
and DIAMOND (Brandenburg, 2010)
;
_computing_publication_material
                        'SHELXL97 (Sheldrick, 2008) and publCIF (Westrip, 2010)'
loop_
    _atom_site_type_symbol
    _atom_site_label
    _atom_site_fract_x
    _atom_site_fract_y
    _atom_site_fract_z
    _atom_site_U_iso_or_equiv
    _atom_site_adp_type
    _atom_site_calc_flag
    _atom_site_refinement_flags
    _atom_site_occupancy
    _atom_site_symmetry_multiplicity
    _atom_site_disorder_assembly
    _atom_site_disorder_group
    S S1 0.77988(3) 1.09442(6) 1.01400(3) 0.0562(2) Uani d . 1 1 . .
    C C21 0.47261(12) 1.2996(2) 0.87474(10) 0.0488(5) Uani d . 1 1 . .
    H H21 0.4282 1.3379 0.8657 0.059 Uiso calc R 1 1 . .
    C C22 0.52896(12) 1.3863(2) 0.88829(10) 0.0506(5) Uani d . 1 1 . .
    H H22 0.5226 1.4830 0.8876 0.061 Uiso calc R 1 1 . .
    C C23 0.59526(11) 1.33134(19) 0.90300(10) 0.0432(4) Uani d . 1 1 . .
    H H23 0.6334 1.3905 0.9118 0.052 Uiso calc R 1 1 . .
    C C3 0.38780(12) 0.6768(2) 0.83907(12) 0.0552(6) Uani d . 1 1 . .
    H H3 0.3499 0.6193 0.8271 0.066 Uiso calc R 1 1 . .
    C C2 0.41860(12) 0.7624(3) 0.78966(11) 0.0562(6) Uani d . 1 1 . .
    H H2 0.4012 0.7629 0.7441 0.067 Uiso calc R 1 1 . .
    C C1 0.47491(11) 0.8473(2) 0.80711(10) 0.0476(5) Uani d . 1 1 . .
    H H1 0.4941 0.9065 0.7734 0.057 Uiso calc R 1 1 . .
    C C6 0.50367(10) 0.84613(18) 0.87452(8) 0.0352(4) Uani d . 1 1 . .
    C C7 0.56618(9) 0.94019(17) 0.89155(8) 0.0325(4) Uani d . 1 1 . .
    C C19 0.54721(9) 1.09806(17) 0.88904(8) 0.0324(4) Uani d . 1 1 . .
    C C20 0.48144(10) 1.1551(2) 0.87441(8) 0.0394(4) Uani d . 1 1 . .
    H H20 0.4433 1.0967 0.8644 0.047 Uiso calc R 1 1 . .
    C C16 0.69820(11) 1.0122(2) 1.04320(10) 0.0460(5) Uani d . 1 1 . .
    H H16A 0.7075 0.9194 1.0619 0.055 Uiso calc R 1 1 . .
    H H16B 0.6757 1.0682 1.0792 0.055 Uiso calc R 1 1 . .
    C C17 0.65229(10) 1.00336(17) 0.97976(8) 0.0338(4) Uani d . 1 1 . .
    C C14 0.67205(10) 1.10848(17) 0.92219(9) 0.0358(4) Uani d . 1 1 . .
    C C24 0.60395(9) 1.18688(18) 0.90446(8) 0.0341(4) Uani d . 1 1 . .
    C C4 0.41364(11) 0.6773(2) 0.90609(12) 0.0495(5) Uani d . 1 1 . .
    H H4 0.3923 0.6216 0.9400 0.059 Uiso calc R 1 1 . .
    C C5 0.47154(10) 0.76063(19) 0.92374(9) 0.0398(4) Uani d . 1 1 . .
    H H5 0.4889 0.7588 0.9693 0.048 Uiso calc R 1 1 . .
    C C18 0.59965(9) 0.91744(17) 0.96419(8) 0.0336(4) Uani d . 1 1 . .
    H H18 0.5840 0.8483 0.9948 0.040 Uiso calc R 1 1 . .
    C C8 0.63048(10) 0.92721(17) 0.84115(8) 0.0342(4) Uani d . 1 1 . .
    C C13 0.68638(10) 1.01795(18) 0.85762(9) 0.0367(4) Uani d . 1 1 . .
    C C12 0.74681(11) 1.0184(2) 0.81727(11) 0.0492(5) Uani d . 1 1 . .
    H H12 0.7839 1.0787 0.8282 0.059 Uiso calc R 1 1 . .
    C C11 0.75247(13) 0.9291(2) 0.76038(11) 0.0578(6) Uani d . 1 1 . .
    H H11 0.7929 0.9312 0.7326 0.069 Uiso calc R 1 1 . .
    C C10 0.69867(13) 0.8378(2) 0.74485(10) 0.0564(6) Uani d . 1 1 . .
    H H10 0.7032 0.7770 0.7071 0.068 Uiso calc R 1 1 . .
    C C9 0.63726(11) 0.8355(2) 0.78527(9) 0.0437(5) Uani d . 1 1 . .
    H H9 0.6010 0.7728 0.7748 0.052 Uiso calc R 1 1 . .
    C C15 0.73314(11) 1.1988(2) 0.94933(11) 0.0493(5) Uani d . 1 1 . .
    H H15A 0.7151 1.2841 0.9704 0.059 Uiso calc R 1 1 . .
    H H15B 0.7647 1.2240 0.9113 0.059 Uiso calc R 1 1 . .
loop_
    _atom_site_aniso_label
    _atom_site_aniso_U_11
    _atom_site_aniso_U_22
    _atom_site_aniso_U_33
    _atom_site_aniso_U_12
    _atom_site_aniso_U_13
    _atom_site_aniso_U_23
    S1 0.0443(3) 0.0488(3) 0.0754(4) 0.0006(2) -0.0213(3) -0.0014(2)
    C21 0.0489(12) 0.0560(12) 0.0415(10) 0.0226(10) -0.0013(9) 0.0015(8)
    C22 0.0640(14) 0.0391(10) 0.0487(11) 0.0181(10) -0.0023(10) 0.0013(8)
    C23 0.0525(12) 0.0339(9) 0.0432(10) 0.0031(8) -0.0014(9) 0.0015(7)
    C3 0.0416(12) 0.0508(12) 0.0732(14) -0.0032(9) -0.0068(10) -0.0229(11)
    C2 0.0496(13) 0.0706(14) 0.0483(11) 0.0040(11) -0.0110(10) -0.0191(10)
    C1 0.0459(12) 0.0600(12) 0.0370(9) 0.0002(10) -0.0026(8) -0.0058(8)
    C6 0.0364(10) 0.0358(9) 0.0335(8) 0.0028(7) 0.0006(7) -0.0054(7)
    C7 0.0353(9) 0.0361(9) 0.0261(8) 0.0015(7) 0.0006(6) 0.0000(6)
    C19 0.0368(9) 0.0366(9) 0.0237(7) 0.0056(7) 0.0029(6) 0.0011(6)
    C20 0.0385(10) 0.0484(10) 0.0315(8) 0.0065(8) 0.0000(7) -0.0006(7)
    C16 0.0518(12) 0.0429(10) 0.0433(10) 0.0047(9) -0.0123(9) -0.0045(8)
    C17 0.0386(10) 0.0306(8) 0.0321(8) 0.0069(7) -0.0042(7) 0.0003(6)
    C14 0.0341(9) 0.0302(8) 0.0430(9) 0.0024(7) -0.0021(7) 0.0024(7)
    C24 0.0371(10) 0.0335(9) 0.0316(8) 0.0055(7) 0.0007(7) 0.0025(6)
    C4 0.0443(12) 0.0400(10) 0.0641(13) -0.0044(9) 0.0030(10) -0.0043(9)
    C5 0.0415(11) 0.0364(9) 0.0415(9) -0.0004(8) -0.0001(8) -0.0038(7)
    C18 0.0392(10) 0.0326(9) 0.0290(8) 0.0021(7) -0.0001(7) 0.0023(6)
    C8 0.0381(10) 0.0342(9) 0.0303(8) 0.0076(7) 0.0021(7) 0.0050(7)
    C13 0.0375(10) 0.0344(9) 0.0384(9) 0.0078(7) 0.0020(7) 0.0090(7)
    C12 0.0396(11) 0.0506(12) 0.0576(12) 0.0073(9) 0.0084(9) 0.0158(9)
    C11 0.0531(14) 0.0686(15) 0.0518(12) 0.0231(12) 0.0216(10) 0.0156(11)
    C10 0.0692(16) 0.0607(13) 0.0394(10) 0.0273(12) 0.0119(10) -0.0001(9)
    C9 0.0518(12) 0.0446(10) 0.0349(9) 0.0134(9) -0.0005(8) -0.0005(7)
    C15 0.0429(12) 0.0375(10) 0.0675(13) -0.0027(8) -0.0104(10) 0.0032(9)
_geom_special_details
;
All e.s.d.'s (except the e.s.d. in the dihedral angle between two l.s. planes)
are estimated using the full covariance matrix. The cell e.s.d.'s are taken
into account individually in the estimation of e.s.d.'s in distances, angles
and torsion angles; correlations between e.s.d.'s in cell parameters are only
used when they are defined by crystal symmetry. An approximate (isotropic)
treatment of cell e.s.d.'s is used for estimating e.s.d.'s involving l.s.
planes.
;
loop_
    _geom_bond_atom_site_label_1
    _geom_bond_atom_site_label_2
    _geom_bond_site_symmetry_2
    _geom_bond_distance
    _geom_bond_publ_flag
    S1 C15 . 1.816(2) ?
    S1 C16 . 1.818(2) ?
    C21 C22 . 1.372(3) ?
    C21 C20 . 1.388(3) ?
    C21 H21 . 0.9300 ?
    C22 C23 . 1.386(3) ?
    C22 H22 . 0.9300 ?
    C23 C24 . 1.387(2) ?
    C23 H23 . 0.9300 ?
    C3 C4 . 1.371(3) ?
    C3 C2 . 1.377(3) ?
    C3 H3 . 0.9300 ?
    C2 C1 . 1.377(3) ?
    C2 H2 . 0.9300 ?
    C1 C6 . 1.398(2) ?
    C1 H1 . 0.9300 ?
    C6 C5 . 1.385(3) ?
    C6 C7 . 1.518(2) ?
    C7 C18 . 1.541(2) ?
    C7 C19 . 1.548(2) ?
    C7 C8 . 1.555(2) ?
    C19 C20 . 1.384(2) ?
    C19 C24 . 1.397(2) ?
    C20 H20 . 0.9300 ?
    C16 C17 . 1.493(2) ?
    C16 H16A . 0.9700 ?
    C16 H16B . 0.9700 ?
    C17 C18 . 1.322(2) ?
    C17 C14 . 1.534(2) ?
    C14 C24 . 1.526(2) ?
    C14 C15 . 1.530(3) ?
    C14 C13 . 1.530(2) ?
    C4 C5 . 1.393(3) ?
    C4 H4 . 0.9300 ?
    C5 H5 . 0.9300 ?
    C18 H18 . 0.9300 ?
    C8 C9 . 1.386(2) ?
    C8 C13 . 1.401(3) ?
    C13 C12 . 1.377(3) ?
    C12 C11 . 1.385(3) ?
    C12 H12 . 0.9300 ?
    C11 C10 . 1.370(3) ?
    C11 H11 . 0.9300 ?
    C10 C9 . 1.394(3) ?
    C10 H10 . 0.9300 ?
    C9 H9 . 0.9300 ?
    C15 H15A . 0.9700 ?
    C15 H15B . 0.9700 ?
loop_
    _geom_angle_atom_site_label_1
    _geom_angle_atom_site_label_2
    _geom_angle_atom_site_label_3
    _geom_angle_site_symmetry_1
    _geom_angle_site_symmetry_3
    _geom_angle
    _geom_angle_publ_flag
    C15 S1 C16 . . 91.89(9) ?
    C22 C21 C20 . . 120.39(18) ?
    C22 C21 H21 . . 119.8 ?
    C20 C21 H21 . . 119.8 ?
    C21 C22 C23 . . 120.73(18) ?
    C21 C22 H22 . . 119.6 ?
    C23 C22 H22 . . 119.6 ?
    C24 C23 C22 . . 119.09(19) ?
    C24 C23 H23 . . 120.5 ?
    C22 C23 H23 . . 120.5 ?
    C4 C3 C2 . . 119.25(19) ?
    C4 C3 H3 . . 120.4 ?
    C2 C3 H3 . . 120.4 ?
    C3 C2 C1 . . 120.55(19) ?
    C3 C2 H2 . . 119.7 ?
    C1 C2 H2 . . 119.7 ?
    C2 C1 C6 . . 121.21(19) ?
    C2 C1 H1 . . 119.4 ?
    C6 C1 H1 . . 119.4 ?
    C5 C6 C1 . . 117.42(17) ?
    C5 C6 C7 . . 122.88(15) ?
    C1 C6 C7 . . 119.66(16) ?
    C6 C7 C18 . . 115.41(14) ?
    C6 C7 C19 . . 112.82(14) ?
    C18 C7 C19 . . 105.06(13) ?
    C6 C7 C8 . . 115.31(13) ?
    C18 C7 C8 . . 103.10(13) ?
    C19 C7 C8 . . 103.83(13) ?
    C20 C19 C24 . . 119.52(16) ?
    C20 C19 C7 . . 126.56(16) ?
    C24 C19 C7 . . 113.91(15) ?
    C19 C20 C21 . . 119.77(19) ?
    C19 C20 H20 . . 120.1 ?
    C21 C20 H20 . . 120.1 ?
    C17 C16 S1 . . 105.52(13) ?
    C17 C16 H16A . . 110.6 ?
    S1 C16 H16A . . 110.6 ?
    C17 C16 H16B . . 110.6 ?
    S1 C16 H16B . . 110.6 ?
    H16A C16 H16B . . 108.8 ?
    C18 C17 C16 . . 130.86(16) ?
    C18 C17 C14 . . 115.23(15) ?
    C16 C17 C14 . . 113.86(15) ?
    C24 C14 C15 . . 115.81(14) ?
    C24 C14 C13 . . 104.26(14) ?
    C15 C14 C13 . . 117.22(16) ?
    C24 C14 C17 . . 105.92(14) ?
    C15 C14 C17 . . 107.92(15) ?
    C13 C14 C17 . . 104.65(13) ?
    C23 C24 C19 . . 120.46(17) ?
    C23 C24 C14 . . 126.19(16) ?
    C19 C24 C14 . . 113.35(14) ?
    C3 C4 C5 . . 120.5(2) ?
    C3 C4 H4 . . 119.7 ?
    C5 C4 H4 . . 119.7 ?
    C6 C5 C4 . . 121.00(18) ?
    C6 C5 H5 . . 119.5 ?
    C4 C5 H5 . . 119.5 ?
    C17 C18 C7 . . 115.09(15) ?
    C17 C18 H18 . . 122.5 ?
    C7 C18 H18 . . 122.5 ?
    C9 C8 C13 . . 119.54(17) ?
    C9 C8 C7 . . 126.85(17) ?
    C13 C8 C7 . . 113.58(14) ?
    C12 C13 C8 . . 120.02(17) ?
    C12 C13 C14 . . 126.63(18) ?
    C8 C13 C14 . . 113.35(15) ?
    C13 C12 C11 . . 120.1(2) ?
    C13 C12 H12 . . 119.9 ?
    C11 C12 H12 . . 119.9 ?
    C10 C11 C12 . . 120.2(2) ?
    C10 C11 H11 . . 119.9 ?
    C12 C11 H11 . . 119.9 ?
    C11 C10 C9 . . 120.46(19) ?
    C11 C10 H10 . . 119.8 ?
    C9 C10 H10 . . 119.8 ?
    C8 C9 C10 . . 119.6(2) ?
    C8 C9 H9 . . 120.2 ?
    C10 C9 H9 . . 120.2 ?
    C14 C15 S1 . . 106.81(13) ?
    C14 C15 H15A . . 110.4 ?
    S1 C15 H15A . . 110.4 ?
    C14 C15 H15B . . 110.4 ?
    S1 C15 H15B . . 110.4 ?
    H15A C15 H15B . . 108.6 ?
loop_
    _geom_torsion_atom_site_label_1
    _geom_torsion_atom_site_label_2
    _geom_torsion_atom_site_label_3
    _geom_torsion_atom_site_label_4
    _geom_torsion_site_symmetry_1
    _geom_torsion_site_symmetry_2
    _geom_torsion_site_symmetry_3
    _geom_torsion_site_symmetry_4
    _geom_torsion
    _geom_torsion_publ_flag
    C20 C21 C22 C23 . . . . -1.1(3) ?
    C21 C22 C23 C24 . . . . -0.5(3) ?
    C4 C3 C2 C1 . . . . 0.2(3) ?
    C3 C2 C1 C6 . . . . 1.9(3) ?
    C2 C1 C6 C5 . . . . -2.6(3) ?
    C2 C1 C6 C7 . . . . 179.40(18) ?
    C5 C6 C7 C18 . . . . 9.5(2) ?
    C1 C6 C7 C18 . . . . -172.62(16) ?
    C5 C6 C7 C19 . . . . -111.32(18) ?
    C1 C6 C7 C19 . . . . 66.6(2) ?
    C5 C6 C7 C8 . . . . 129.62(17) ?
    C1 C6 C7 C8 . . . . -52.5(2) ?
    C6 C7 C19 C20 . . . . 1.0(2) ?
    C18 C7 C19 C20 . . . . -125.52(17) ?
    C8 C7 C19 C20 . . . . 126.54(17) ?
    C6 C7 C19 C24 . . . . -179.93(13) ?
    C18 C7 C19 C24 . . . . 53.54(17) ?
    C8 C7 C19 C24 . . . . -54.39(17) ?
    C24 C19 C20 C21 . . . . 0.4(2) ?
    C7 C19 C20 C21 . . . . 179.44(16) ?
    C22 C21 C20 C19 . . . . 1.1(3) ?
    C15 S1 C16 C17 . . . . 32.38(13) ?
    S1 C16 C17 C18 . . . . 155.10(17) ?
    S1 C16 C17 C14 . . . . -22.11(18) ?
    C18 C17 C14 C24 . . . . 55.15(19) ?
    C16 C17 C14 C24 . . . . -127.18(15) ?
    C18 C17 C14 C15 . . . . 179.77(16) ?
    C16 C17 C14 C15 . . . . -2.6(2) ?
    C18 C17 C14 C13 . . . . -54.68(19) ?
    C16 C17 C14 C13 . . . . 122.99(16) ?
    C22 C23 C24 C19 . . . . 2.1(3) ?
    C22 C23 C24 C14 . . . . -177.67(17) ?
    C20 C19 C24 C23 . . . . -2.0(2) ?
    C7 C19 C24 C23 . . . . 178.83(15) ?
    C20 C19 C24 C14 . . . . 177.74(14) ?
    C7 C19 C24 C14 . . . . -1.39(19) ?
    C15 C14 C24 C23 . . . . 7.9(3) ?
    C13 C14 C24 C23 . . . . -122.42(18) ?
    C17 C14 C24 C23 . . . . 127.46(18) ?
    C15 C14 C24 C19 . . . . -171.86(15) ?
    C13 C14 C24 C19 . . . . 57.81(17) ?
    C17 C14 C24 C19 . . . . -52.30(18) ?
    C2 C3 C4 C5 . . . . -1.6(3) ?
    C1 C6 C5 C4 . . . . 1.2(3) ?
    C7 C6 C5 C4 . . . . 179.12(17) ?
    C3 C4 C5 C6 . . . . 0.9(3) ?
    C16 C17 C18 C7 . . . . -178.55(17) ?
    C14 C17 C18 C7 . . . . -1.4(2) ?
    C6 C7 C18 C17 . . . . -177.47(15) ?
    C19 C7 C18 C17 . . . . -52.56(19) ?
    C8 C7 C18 C17 . . . . 55.91(18) ?
    C6 C7 C8 C9 . . . . -3.1(2) ?
    C18 C7 C8 C9 . . . . 123.63(17) ?
    C19 C7 C8 C9 . . . . -126.98(17) ?
    C6 C7 C8 C13 . . . . 178.59(14) ?
    C18 C7 C8 C13 . . . . -54.73(17) ?
    C19 C7 C8 C13 . . . . 54.66(17) ?
    C9 C8 C13 C12 . . . . 1.7(2) ?
    C7 C8 C13 C12 . . . . -179.77(15) ?
    C9 C8 C13 C14 . . . . -177.77(15) ?
    C7 C8 C13 C14 . . . . 0.72(19) ?
    C24 C14 C13 C12 . . . . 123.19(18) ?
    C15 C14 C13 C12 . . . . -6.3(3) ?
    C17 C14 C13 C12 . . . . -125.78(18) ?
    C24 C14 C13 C8 . . . . -57.34(17) ?
    C15 C14 C13 C8 . . . . 173.18(15) ?
    C17 C14 C13 C8 . . . . 53.70(18) ?
    C8 C13 C12 C11 . . . . 0.0(3) ?
    C14 C13 C12 C11 . . . . 179.43(17) ?
    C13 C12 C11 C10 . . . . -1.4(3) ?
    C12 C11 C10 C9 . . . . 1.2(3) ?
    C13 C8 C9 C10 . . . . -2.0(3) ?
    C7 C8 C9 C10 . . . . 179.71(16) ?
    C11 C10 C9 C8 . . . . 0.6(3) ?
    C24 C14 C15 S1 . . . . 144.72(13) ?
    C13 C14 C15 S1 . . . . -91.47(17) ?
    C17 C14 C15 S1 . . . . 26.26(18) ?
    C16 S1 C15 C14 . . . . -34.57(15) ?
loop_
    _geom_hbond_atom_site_label_D
    _geom_hbond_atom_site_label_H
    _geom_hbond_atom_site_label_A
    _geom_hbond_site_symmetry_A
    _geom_hbond_distance_DH
    _geom_hbond_distance_HA
    _geom_hbond_distance_DA
    _geom_hbond_angle_DHA
    C2 H2 Cg1 4_646 0.93 2.80 3.516(2) 135
    C5 H5 Cg1 5_677 0.93 2.76 3.5844(19) 149
    C15 H15B Cg2 7_655 0.97 2.98 3.845(2) 149
_iucr_refine_instructions_details
;
TITL EIM12 in Pbca
CELL  0.71073  18.8842   9.5339  19.1140   90.000   90.000   90.000
ZERR    8.00   0.0011   0.0004   0.0009    0.000    0.000    0.000
LATT 1
SYMM  1/2 + X, 1/2 - Y, - Z
SYMM  - X, 1/2 + Y, 1/2 - Z
SYMM  1/2 - X, - Y, 1/2 + Z
SFAC C  H  S
UNIT 192 144 8
MERG 2
OMIT 0 0 2
OMIT 2 0 0
OMIT 1 0 2
OMIT  -3.00  54.00
L.S. 4
ACTA
BOND   $H
FMAP 2
PLAN 7
SIZE     0.20   0.25   0.30
HTAB
CONF
WGHT  0.064800  0.816500
FVAR  0.085980
TEMP    23.00
S1     3   0.779883  0.094425  1.014000 11.000000  0.044270  0.048840 =
           0.075360 -0.001370 -0.021290  0.000600
C21    1   0.472614  0.299594  0.874742 11.000000  0.048940  0.055960 =
           0.041450  0.001460 -0.001270  0.022600
AFIX 43
H21    2   0.428248  0.337889  0.865730 11.000000 -1.200000
AFIX 0
C22    1   0.528961  0.386304  0.888286 11.000000  0.063980  0.039140 =
           0.048680  0.001290 -0.002280  0.018130
AFIX 43
H22    2   0.522599  0.483023  0.887583 11.000000 -1.200000
AFIX 0
C23    1   0.595264  0.331341  0.903004 11.000000  0.052470  0.033880 =
           0.043170  0.001540 -0.001450  0.003080
AFIX 43
H23    2   0.633401  0.390495  0.911784 11.000000 -1.200000
AFIX 0
C3     1   0.387804 -0.323184  0.839071 11.000000  0.041650  0.050790 =
           0.073230 -0.022930 -0.006780 -0.003180
AFIX 43
H3     2   0.349904 -0.380675  0.827113 11.000000 -1.200000
AFIX 0
C2     1   0.418598 -0.237606  0.789662 11.000000  0.049560  0.070600 =
           0.048310 -0.019110 -0.010980  0.003980
AFIX 43
H2     2   0.401237 -0.237136  0.744131 11.000000 -1.200000
AFIX 0
C1     1   0.474906 -0.152681  0.807108 11.000000  0.045950  0.060000 =
           0.037000 -0.005810 -0.002630  0.000160
AFIX 43
H1     2   0.494145 -0.093470  0.773437 11.000000 -1.200000
AFIX 0
C6     1   0.503669 -0.153869  0.874521 11.000000  0.036420  0.035760 =
           0.033520 -0.005370  0.000640  0.002800
C7     1   0.566184 -0.059806  0.891549 11.000000  0.035290  0.036080 =
           0.026080  0.000000  0.000600  0.001450
C19    1   0.547214  0.098058  0.889042 11.000000  0.036830  0.036600 =
           0.023720  0.001120  0.002860  0.005630
C20    1   0.481438  0.155062  0.874411 11.000000  0.038490  0.048380 =
           0.031460 -0.000590 -0.000020  0.006460
AFIX 43
H20    2   0.443294  0.096719  0.864396 11.000000 -1.200000
AFIX 0
C16    1   0.698201  0.012161  1.043205 11.000000  0.051830  0.042950 =
           0.043250 -0.004480 -0.012270  0.004680
AFIX 23
H16A   2   0.707514 -0.080649  1.061851 11.000000 -1.200000
H16B   2   0.675656  0.068239  1.079217 11.000000 -1.200000
AFIX 0
C17    1   0.652286  0.003362  0.979758 11.000000  0.038620  0.030620 =
           0.032090  0.000300 -0.004220  0.006870
C14    1   0.672051  0.108484  0.922189 11.000000  0.034050  0.030220 =
           0.042990  0.002420 -0.002080  0.002440
C24    1   0.603949  0.186883  0.904457 11.000000  0.037150  0.033490 =
           0.031650  0.002470  0.000670  0.005520
C4     1   0.413643 -0.322680  0.906090 11.000000  0.044300  0.039990 =
           0.064070 -0.004260  0.003030 -0.004400
AFIX 43
H4     2   0.392349 -0.378398  0.940037 11.000000 -1.200000
AFIX 0
C5     1   0.471539 -0.239372  0.923743 11.000000  0.041490  0.036380 =
           0.041500 -0.003840 -0.000090 -0.000450
AFIX 43
H5     2   0.488882 -0.241196  0.969273 11.000000 -1.200000
AFIX 0
C18    1   0.599654 -0.082565  0.964187 11.000000  0.039160  0.032640 =
           0.029010  0.002290 -0.000130  0.002120
AFIX 43
H18    2   0.583978 -0.151684  0.994827 11.000000 -1.200000
AFIX 0
C8     1   0.630481 -0.072791  0.841151 11.000000  0.038120  0.034210 =
           0.030280  0.004980  0.002120  0.007600
C13    1   0.686380  0.017954  0.857621 11.000000  0.037490  0.034370 =
           0.038390  0.009040  0.001980  0.007840
C12    1   0.746813  0.018356  0.817268 11.000000  0.039610  0.050570 =
           0.057560  0.015830  0.008370  0.007350
AFIX 43
H12    2   0.783888  0.078671  0.828250 11.000000 -1.200000
AFIX 0
C11    1   0.752468 -0.070879  0.760379 11.000000  0.053110  0.068590 =
           0.051840  0.015570  0.021550  0.023070
AFIX 43
H11    2   0.792905 -0.068845  0.732624 11.000000 -1.200000
AFIX 0
C10    1   0.698670 -0.162171  0.744850 11.000000  0.069190  0.060710 =
           0.039370 -0.000080  0.011900  0.027310
AFIX 43
H10    2   0.703168 -0.223004  0.707075 11.000000 -1.200000
AFIX 0
C9     1   0.637264 -0.164485  0.785270 11.000000  0.051760  0.044590 =
           0.034860 -0.000470 -0.000480  0.013370
AFIX 43
H9     2   0.601049 -0.227179  0.774815 11.000000 -1.200000
AFIX 0
C15    1   0.733143  0.198755  0.949329 11.000000  0.042850  0.037450 =
           0.067510  0.003230 -0.010430 -0.002730
AFIX 23
H15A   2   0.715098  0.284137  0.970395 11.000000 -1.200000
H15B   2   0.764661  0.223973  0.911283 11.000000 -1.200000
AFIX 0
Q1     1   0.640200  0.155600  0.919400 11.000000  0.050000      0.18
Q2     1   0.826700  0.097500  1.033700 11.000000  0.050000      0.18
Q3     1   0.542200  0.547600  0.974500 11.000000  0.050000      0.18
Q4     1   0.565800  0.361400  0.883400 11.000000  0.050000      0.18
Q5     1   0.754000  0.159900  1.046700 11.000000  0.050000      0.18
Q6     1   0.496400  0.341400  0.898400 11.000000  0.050000      0.18
Q7     1   0.525900  0.425700  0.888000 11.000000  0.050000      0.17
HKLF 4  1.0  1.00  0.00  0.00  0.00  1.00  0.00  0.00  0.00  1.00
END
;
data_global
_journal_data_validation_number     ?
_journal_date_recd_electronic     2013-06-17
_journal_date_accepted     2013-06-22
_journal_name_full     'Acta Crystallographica, Section E'
_journal_year     2013
_journal_volume     69
_journal_issue      7
_journal_page_first     o1165
_journal_page_last     o1165
_journal_paper_category     QO
_journal_paper_doi     10.1107/S1600536813017285
_journal_coeditor_code     ZL2554
_publ_contact_author_name     'M. Sithambaresan'
_publ_contact_author_address
;
Department of Chemistry
Faculty of Science
Eastern University, Sri Lanka
Chenkalady
Sri Lanka
;
_publ_contact_author_email     'eesans@yahoo.com'
_publ_contact_author_fax     '94-65-2240758'
_publ_contact_author_phone     '94-65-2240755'
_publ_section_title
;\
8-Phenyl-16-thiapentacyclo[6.6.5.0^1,18^.0^2,7^.0^9,14^]nonadeca-2,4,6,9,11,13,\
18-heptaene
;
loop_
    _publ_author_name
    _publ_author_address
    'Eason M. Mathew'
;
      Department of Applied Chemistry
      Cochin University of Science and Technology
      Kochi 682 022
      India
;
    'M. Sithambaresan'
;
      Department of Chemistry
      Faculty of Science
      Eastern University, Sri Lanka
      Chenkalady
      Sri Lanka
;
    'P. A. Unnikrishnan'
;
      Department of Applied Chemistry
      Cochin University of Science and Technology
      Kochi 682 022
      India
;
    'M. R. Prathapachandra Kurup'
;
      Department of Applied Chemistry
      Cochin University of Science and Technology
      Kochi 682 022
      India
;
_publ_section_synopsis     .
