# Supplementary material for: 8-Phenyl-16-thia­penta­cyclo­[6.6.5.01,18.02,7.09,14]nona­deca-2,4,6,9,11,13,18-hepta­ene
Source: Acta Crystallogr Sect E Struct Rep Online. 2013 Jun 29;69(Pt 7):o1165. doi: 10.1107/S1600536813017285 (PMC3770424; doi:10.1107/S1600536813017285)
Supplement: Supplementary file 2 [file e-69-o1165-Isup2.hkl]

# 
# h,k,l, Fc-squared, Fo-squared, sigma(Fo-squared) and status flag 
# 
data_I
_shelx_title ' EIM12 in Pbca' 
_shelx_refln_list_code          4 
_shelx_F_calc_maximum      370.50 
_exptl_crystal_F_000      1424.00 
_reflns_d_resolution_high  0.7828 
 
loop_ 
 _symmetry_equiv_pos_as_xyz 
 'x, y, z' 
 'x+1/2, -y+1/2, -z' 
 '-x, y+1/2, -z+1/2' 
 '-x+1/2, -y, z+1/2' 
 '-x, -y, -z' 
 '-x-1/2, y-1/2, z' 
 'x, -y-1/2, z-1/2' 
 'x-1/2, y, -z-1/2' 
 
_cell_length_a    18.8842 
_cell_length_b     9.5339 
_cell_length_c    19.1140 
_cell_angle_alpha  90.000 
_cell_angle_beta   90.000 
_cell_angle_gamma  90.000 
 
_shelx_F_squared_multiplier     1.000 
 
loop_ 
 _refln_index_h 
 _refln_index_k 
 _refln_index_l 
 _refln_F_squared_calc 
 _refln_F_squared_meas 
 _refln_F_squared_sigma 
 _refln_observed_status 
   4   0   0    17554.72    17022.36    250.59 o 
   6   0   0     5404.91     5430.66     88.47 o 
   8   0   0     4368.52     4273.56    106.18 o 
  10   0   0     4080.56     4282.42    110.92 o 
  12   0   0       37.82        2.71     10.82 o 
  14   0   0      192.67      236.71     27.05 o 
  16   0   0     1678.30     1501.42     66.28 o 
  18   0   0      133.98      123.09     27.05 o 
  20   0   0      124.29      119.03     28.41 o 
  22   0   0        5.39       13.53     22.99 o 
  24   0   0       99.30       98.74     32.46 o 
   2   1   0    12768.30     8321.47    133.23 o 
   4   1   0    22857.24    23084.52    238.74 o 
   6   1   0     1246.93     1272.88     19.94 o 
   8   1   0      104.26      119.84      8.05 o 
  10   1   0     1660.06     1742.22     41.13 o 
  12   1   0     2690.65     2735.67     59.28 o 
  14   1   0      913.72      914.26     32.99 o 
  16   1   0     1151.81     1083.65     39.90 o 
  18   1   0       64.42       85.88     16.72 o 
  20   1   0      265.25      200.18     24.35 o 
  22   1   0        0.32       23.52     17.14 o 
  24   1   0      168.57      169.25     26.78 o 
   0   2   0       52.76       46.67     16.23 o 
   2   2   0    53081.06    53104.26    412.57 o 
   4   2   0      454.70      420.20      8.75 o 
   6   2   0      867.80      950.62     16.39 o 
   8   2   0     2056.90     2355.50     38.77 o 
  10   2   0     3460.68     4026.28     75.08 o 
  12   2   0       63.41       57.07     10.52 o 
  14   2   0      280.11      249.39     25.02 o 
  16   2   0      901.31      929.70     37.30 o 
  18   2   0       84.22       70.36     16.18 o 
  20   2   0      231.07      185.38     22.90 o 
  22   2   0        0.25        0.72     14.25 o 
   2   3   0     8873.58     9256.22     81.27 o 
   4   3   0      515.46      671.62      9.18 o 
   6   3   0       18.44       -0.21      3.36 o 
   8   3   0    19723.37    21018.24    270.10 o 
  10   3   0     3330.63     3173.82     62.17 o 
  12   3   0     1986.38     2056.46     56.81 o 
  14   3   0      888.74      855.52     32.03 o 
  16   3   0      273.44      264.17     22.00 o 
  18   3   0        4.78       -6.82     11.93 o 
  20   3   0      182.07      185.23     23.42 o 
  22   3   0       51.83       61.63     18.63 o 
   0   4   0     9402.09     9843.07    219.13 o 
   2   4   0     2279.73     2528.38     30.78 o 
   4   4   0      721.24      744.50     12.16 o 
   6   4   0       41.30       44.90      4.07 o 
   8   4   0      813.06      909.75     20.99 o 
  10   4   0      720.10      609.97     22.90 o 
  12   4   0      588.68      676.77     26.73 o 
  14   4   0      339.86      383.59     23.85 o 
  16   4   0      541.53      575.36     29.07 o 
  18   4   0     1152.65     1172.07     43.51 o 
  20   4   0      150.36      171.17     22.00 o 
  22   4   0      141.17      102.55     20.41 o 
   2   5   0      995.61     1178.85     17.85 o 
   4   5   0     2163.71     2449.95     37.23 o 
   6   5   0     1677.58     1717.23     24.78 o 
   8   5   0     1423.78     1498.23     21.82 o 
  10   5   0       14.49       19.55      7.00 o 
  12   5   0       40.14       34.96      8.98 o 
  14   5   0        5.60        2.65      8.52 o 
  16   5   0      495.70      450.72     36.52 o 
  18   5   0       49.74       25.65     13.65 o 
  20   5   0       39.22       54.11     22.99 o 
   0   6   0      191.61      276.10      9.97 o 
   2   6   0      537.77      499.31     11.71 o 
   4   6   0     1199.58     1069.45     21.22 o 
   6   6   0     2115.72     2197.64     37.87 o 
   8   6   0      480.40      476.18     12.95 o 
  10   6   0     1325.38     1271.32     28.28 o 
  12   6   0     1156.87     1211.61     35.04 o 
  14   6   0      118.70      118.11     13.08 o 
  16   6   0      336.47      431.82     30.03 o 
  18   6   0      557.31      517.35     57.49 o 
  20   6   0      510.11      570.84     60.87 o 
   2   7   0      422.01      413.07      9.15 o 
   4   7   0      918.24      897.26     20.61 o 
   6   7   0       89.63       87.20     10.37 o 
   8   7   0     9145.21     9057.12    123.85 o 
  10   7   0      291.47      273.23     21.12 o 
  12   7   0       36.05       44.73     13.97 o 
  14   7   0      226.07      188.86     20.78 o 
  16   7   0      274.67      263.51     47.34 o 
  18   7   0      156.94      170.39     36.52 o 
   0   8   0      198.66      183.97     38.55 o 
   2   8   0       32.98       20.03      6.74 o 
   4   8   0      790.30      779.72     21.28 o 
   6   8   0     2597.25     2627.62     68.31 o 
   8   8   0      576.10      596.99     27.73 o 
  10   8   0      201.54      220.49     35.17 o 
  12   8   0        0.22       -2.19     18.26 o 
  14   8   0        0.00       14.37     13.26 o 
  16   8   0       56.87       63.64     17.87 o 
  18   8   0       26.96       56.84     29.08 o 
   2   9   0      280.86      289.40     15.26 o 
   4   9   0      289.90      254.44     17.57 o 
   6   9   0      514.48      545.12     54.78 o 
   8   9   0       31.51       41.49     12.26 o 
  10   9   0      194.46      204.21     20.15 o 
  12   9   0        8.95       -1.68     14.20 o 
  14   9   0        2.09       12.90     13.97 o 
  16   9   0       92.94      141.43     22.99 o 
   0  10   0     1007.09      993.28     45.31 o 
   2  10   0     1521.05     1487.86     34.19 o 
   4  10   0        5.04        7.83     25.02 o 
   6  10   0       88.74       79.48     13.72 o 
   8  10   0       50.95       64.12     13.72 o 
  10  10   0       42.86       36.79     13.51 o 
  12  10   0       90.83      157.11     22.99 o 
   2  11   0      469.85      454.48     50.05 o 
   4  11   0      207.06      212.36     37.87 o 
   6  11   0       13.94       13.53     22.99 o 
   8  11   0       49.45       37.87     25.70 o 
  10  11   0        4.03       20.02     18.94 o 
   0  12   0     1387.09     1409.44     79.81 o 
   2  12   0        0.03       16.23     27.05 o 
   4  12   0       87.89       98.74     31.11 o 
   1   1   1    17841.30     7996.64    156.95 o 
   2   1   1    19662.31    15296.93    326.43 o 
   3   1   1     3952.81     3899.19     28.85 o 
   4   1   1     1297.24     1295.83     12.12 o 
   5   1   1        2.26        2.20      1.91 o 
   6   1   1     1236.02     1274.10     13.98 o 
   7   1   1     3497.42     3433.78     30.72 o 
   8   1   1      290.29      283.83      8.46 o 
   9   1   1     6313.82     6448.85     76.58 o 
  10   1   1      290.53      311.46     12.28 o 
  11   1   1     2319.36     2303.54     36.35 o 
  12   1   1      345.60      373.60     14.81 o 
  13   1   1      443.20      425.86     18.41 o 
  14   1   1      524.07      512.65     18.24 o 
  15   1   1      340.74      348.67     21.00 o 
  16   1   1       99.93       78.78     10.95 o 
  17   1   1      143.16      115.63     12.28 o 
  18   1   1       72.70       73.75     11.79 o 
  19   1   1        1.40      -12.86      8.57 o 
  20   1   1       19.86        9.38     10.03 o 
  21   1   1      400.97      397.26     21.90 o 
  22   1   1        9.25       24.02     11.62 o 
  23   1   1      261.33      296.47     21.45 o 
  24   1   1       25.12       32.70     13.93 o 
   0   2   1    20206.83    20379.85    188.73 o 
   1   2   1     7516.26     7581.87     46.54 o 
   2   2   1      572.43      560.43      4.85 o 
   3   2   1    42404.59    42943.72    267.44 o 
   4   2   1     2680.83     2672.23     21.34 o 
   5   2   1     2035.85     2092.16     18.08 o 
   6   2   1      861.71      876.06     10.40 o 
   7   2   1     2175.40     2379.11     21.74 o 
   8   2   1     1470.72     1733.77     22.25 o 
   9   2   1       32.07       44.46      5.84 o 
  10   2   1        0.10        2.88      4.88 o 
  11   2   1        0.21       -1.79      4.88 o 
  12   2   1       89.18       70.22      8.07 o 
  13   2   1     1134.27     1085.02     24.50 o 
  14   2   1      577.87      541.73     22.84 o 
  15   2   1       44.37       38.76      8.75 o 
  16   2   1       28.78       29.06      9.35 o 
  17   2   1     1562.75     1626.02     44.32 o 
  18   2   1      489.65      530.09     21.94 o 
  19   2   1      443.81      474.81     22.77 o 
  20   2   1       12.14       23.15     10.61 o 
  21   2   1      247.66      252.13     18.39 o 
  22   2   1        0.05      -14.14     10.11 o 
  23   2   1        1.64       -9.51     11.12 o 
   1   3   1     1342.21     1370.32     12.07 o 
   2   3   1     3465.21     3664.00     26.90 o 
   3   3   1     9477.08    10043.12     70.57 o 
   4   3   1     1140.52     1129.49     10.31 o 
   5   3   1      414.86      467.24      6.43 o 
   6   3   1     1217.00     1261.33     12.65 o 
   7   3   1     2206.43     2470.94     22.28 o 
   8   3   1     1420.86     1407.76     19.73 o 
   9   3   1      159.84      200.83      8.82 o 
  10   3   1       92.98       67.02      7.04 o 
  11   3   1       12.07       11.17      5.35 o 
  12   3   1       52.26       37.06      6.79 o 
  13   3   1       32.36       36.29      7.39 o 
  14   3   1      252.85      245.21     13.96 o 
  15   3   1       41.66       24.08      8.07 o 
  16   3   1       51.36       38.71      8.91 o 
  17   3   1      553.00      496.87     20.79 o 
  18   3   1       82.24       69.97     11.32 o 
  19   3   1        0.86       -4.43      9.11 o 
  20   3   1        4.64       -1.22      9.43 o 
  21   3   1        1.04       -3.59      9.59 o 
  22   3   1        3.20        3.17     10.79 o 
  23   3   1       11.93       -8.22     11.20 o 
   0   4   1        0.45       -1.01      3.31 o 
   1   4   1     1704.47     1537.28     17.86 o 
   2   4   1      325.11      326.17      6.17 o 
   3   4   1     2591.80     2738.79     27.41 o 
   4   4   1      914.86     1085.60     11.72 o 
   5   4   1       22.13       40.11      2.21 o 
   6   4   1     3653.44     4016.78     30.04 o 
   7   4   1       87.17      121.62      4.06 o 
   8   4   1     1038.54     1094.63     14.30 o 
   9   4   1      903.48      910.26     14.64 o 
  10   4   1       13.99        9.79      5.21 o 
  11   4   1       66.96       46.93      6.91 o 
  12   4   1       28.37       25.37      6.71 o 
  13   4   1      164.27      150.14     11.91 o 
  14   4   1        6.21        3.02      6.53 o 
  15   4   1      422.32      379.37     17.73 o 
  16   4   1       25.57        8.28      7.72 o 
  17   4   1      182.41      206.65     15.04 o 
  18   4   1      146.61      138.86     13.92 o 
  19   4   1       46.58       52.69     11.47 o 
  20   4   1        9.23        5.21     14.25 o 
  21   4   1       54.78       51.96     12.33 o 
  22   4   1       32.83       37.12     12.39 o 
   1   5   1       80.54      108.22      5.16 o 
   2   5   1      268.00      260.24      5.51 o 
   3   5   1     2730.02     2805.84     24.95 o 
   4   5   1       71.91       96.43      5.75 o 
   5   5   1     7657.88     7861.67     66.33 o 
   6   5   1        0.08       -0.38      2.16 o 
   7   5   1     1077.15     1025.55     11.26 o 
   8   5   1        6.76        5.99      2.71 o 
   9   5   1     2886.76     2834.67     28.13 o 
  10   5   1      135.26      129.80      7.68 o 
  11   5   1     2083.13     1984.86     34.08 o 
  12   5   1      432.36      394.74     13.28 o 
  13   5   1      734.78      729.51     17.25 o 
  14   5   1        6.58        2.43      8.17 o 
  15   5   1        5.50        2.78      6.82 o 
  16   5   1        0.29       -9.29      7.11 o 
  17   5   1       23.14       12.32      8.31 o 
  18   5   1        6.85       18.21      9.04 o 
  19   5   1        8.99        7.29      9.43 o 
  20   5   1       27.41       18.20     14.80 o 
  21   5   1       10.95       24.31     16.72 o 
   0   6   1        0.83        2.51      3.87 o 
   1   6   1        0.29        1.10      2.51 o 
   2   6   1      210.96      229.74      7.35 o 
   3   6   1        0.95       -0.82      2.61 o 
   4   6   1      118.70      108.40      4.83 o 
   5   6   1      108.08       95.64      5.24 o 
   6   6   1        1.31        3.57      3.92 o 
   7   6   1       27.14       39.38      3.78 o 
   8   6   1      366.77      342.05     10.74 o 
   9   6   1      526.11      585.12     11.78 o 
  10   6   1      216.90      210.63      8.93 o 
  11   6   1      330.93      325.26     11.94 o 
  12   6   1        4.82       -9.53      6.35 o 
  13   6   1      598.87      613.41     16.21 o 
  14   6   1       19.70       20.21      6.52 o 
  15   6   1        6.22       18.05      8.10 o 
  16   6   1        1.23       -0.71      9.20 o 
  17   6   1       99.58       73.81     12.25 o 
  18   6   1        2.07       12.67     13.86 o 
  19   6   1      126.99      161.18     16.13 o 
  20   6   1       54.53       72.99     14.17 o 
   1   7   1        4.66        5.88      2.75 o 
   2   7   1       79.37       72.36      4.86 o 
   3   7   1      202.53      212.31      6.16 o 
   4   7   1      782.81      803.71     12.62 o 
   5   7   1     3337.83     3354.40     33.61 o 
   6   7   1        4.81       -3.55      3.87 o 
   7   7   1       30.21       33.22      5.27 o 
   8   7   1       94.11      104.29      9.24 o 
   9   7   1       19.18       28.41      8.48 o 
  10   7   1      362.48      308.63     17.57 o 
  11   7   1       32.21       24.87      8.48 o 
  12   7   1       59.27       69.33     10.34 o 
  13   7   1      106.85      100.30     11.89 o 
  14   7   1        4.46       -4.66      8.35 o 
  15   7   1       29.41       33.18     10.40 o 
  16   7   1        0.20      -12.55      8.37 o 
  17   7   1       62.23       70.62     12.89 o 
  18   7   1        5.86      -13.22     10.03 o 
  19   7   1        7.28      -13.47     16.79 o 
   0   8   1        4.29       -2.66      3.58 o 
   1   8   1     1084.99      976.24     13.38 o 
   2   8   1       34.36       32.39      3.69 o 
   3   8   1      135.49      142.92      9.07 o 
   4   8   1        8.00       -0.34      3.57 o 
   5   8   1      896.11      814.31     27.14 o 
   6   8   1      277.54      285.42     13.87 o 
   7   8   1        0.48       -5.16      6.47 o 
   8   8   1       35.87       39.56      8.38 o 
   9   8   1       53.36       39.10      9.37 o 
  10   8   1        4.30        1.42      7.68 o 
  11   8   1       50.50       59.48      9.82 o 
  12   8   1       13.83      -11.42      7.61 o 
  13   8   1       65.19       74.53     11.57 o 
  14   8   1      175.76      157.60     14.65 o 
  15   8   1      392.65      405.86     21.48 o 
  16   8   1        0.08       -5.03      9.98 o 
  17   8   1      243.61      317.80     20.90 o 
  18   8   1       60.78       82.15     14.34 o 
   1   9   1        4.41        0.01      4.59 o 
   2   9   1      177.00      185.43     10.60 o 
   3   9   1      432.20      409.71     18.94 o 
   4   9   1       55.58       62.94     10.36 o 
   5   9   1      139.45      133.69      9.81 o 
   6   9   1      117.54      107.64     11.52 o 
   7   9   1       16.94       21.99      9.18 o 
   8   9   1       24.71       26.40      8.03 o 
   9   9   1      425.03      400.91     17.68 o 
  10   9   1        5.09       -9.81      8.59 o 
  11   9   1      266.00      275.32     16.26 o 
  12   9   1        4.04       -4.17      8.50 o 
  13   9   1       22.65       32.19     10.21 o 
  14   9   1      101.84      108.31     13.30 o 
  15   9   1       71.54       84.47     13.99 o 
  16   9   1      186.02      200.23     17.69 o 
   0  10   1      204.63      245.07     12.86 o 
   1  10   1      292.81      291.74     10.53 o 
   2  10   1      307.06      328.72     13.12 o 
   3  10   1      340.97      370.14     17.04 o 
   4  10   1        1.99        7.95      7.81 o 
   5  10   1       25.93       19.07      8.98 o 
   6  10   1        8.46       17.82      7.10 o 
   7  10   1        2.66        1.31      7.20 o 
   8  10   1       13.24       22.11      8.11 o 
   9  10   1      100.93       86.71     10.99 o 
  10  10   1       45.60       39.44     14.06 o 
  11  10   1        3.82        0.51      8.91 o 
  12  10   1        6.96       -2.16      9.39 o 
  13  10   1       57.73       72.65     12.61 o 
   1  11   1        0.35       44.93     13.29 o 
   2  11   1      215.41      213.70     25.82 o 
   3  11   1       74.66       54.52     19.03 o 
   4  11   1        8.24       13.53     16.26 o 
   5  11   1       84.52      150.19     27.05 o 
   6  11   1        0.98       14.88     16.26 o 
   7  11   1      207.57      174.86     24.38 o 
   8  11   1        0.56       -1.95     10.13 o 
   9  11   1      149.92      172.84     28.94 o 
  10  11   1       45.72       56.04     13.46 o 
   0  12   1      555.39      690.60     40.17 o 
   1  12   1      526.21      591.04     37.77 o 
   2  12   1        1.22       20.97     18.17 o 
   3  12   1       68.92       67.60     20.98 o 
   4  12   1        5.97       23.54     17.67 o 
   2   0   2     3874.75     3016.46    170.02 o 
   3   0   2       27.98       37.19      2.53 o 
   4   0   2      749.98      748.40     11.24 o 
   5   0   2     1613.69     1766.36     21.78 o 
   6   0   2      205.30      221.32      7.12 o 
   7   0   2     2532.26     2570.63     31.21 o 
   8   0   2     1814.40     1936.01     33.83 o 
   9   0   2        0.76        0.73      8.12 o 
  10   0   2     1527.80     1413.99     35.86 o 
  11   0   2     3770.05     4083.02     99.42 o 
  12   0   2      473.09      456.43     29.76 o 
  13   0   2       92.68      110.28     13.39 o 
  14   0   2      910.91      833.65     35.17 o 
  15   0   2     2677.27     2640.27     63.60 o 
  16   0   2     4759.59     4861.47    118.35 o 
  17   0   2       17.69       56.13     14.35 o 
  18   0   2     2413.77     2546.40     90.63 o 
  19   0   2       63.99       44.47     15.76 o 
  20   0   2      116.94      124.50     20.09 o 
  21   0   2       40.26       45.99     17.22 o 
  22   0   2      176.61      184.33     24.38 o 
  23   0   2      236.98      282.70     29.65 o 
  24   0   2      139.13      192.32     28.20 o 
   1   1   2       47.19       40.92      1.01 o 
   2   1   2     1333.87     1326.39      9.33 o 
   3   1   2       25.79       21.41      1.66 o 
   4   1   2     1949.72     2012.02     15.64 o 
   5   1   2     3642.57     3633.30     27.58 o 
   6   1   2      309.68      273.91      5.74 o 
   7   1   2      977.43     1051.43     13.59 o 
   8   1   2     2237.98     2261.20     33.63 o 
   9   1   2      183.45      186.46      9.79 o 
  10   1   2       17.37        8.12      6.83 o 
  11   1   2      239.67      200.62     14.06 o 
  12   1   2      183.67      159.36     10.47 o 
  13   1   2      251.77      234.42     12.82 o 
  14   1   2      259.83      256.26     14.36 o 
  15   1   2     1370.18     1339.74     30.26 o 
  16   1   2        0.44        7.01      8.57 o 
  17   1   2        1.22       -4.31      8.61 o 
  18   1   2       23.03       23.58     10.11 o 
  19   1   2        6.75       -7.57      8.95 o 
  20   1   2      210.87      216.74     17.86 o 
  21   1   2        5.16       13.96     11.14 o 
  22   1   2       82.48       79.75     13.66 o 
  23   1   2       30.14       38.09     13.32 o 
   0   2   2     7202.58     7414.12     59.88 o 
   1   2   2     5886.71     6350.44     34.22 o 
   2   2   2       15.83       14.35      1.11 o 
   3   2   2     9064.17     8894.41     50.49 o 
   4   2   2     8570.68     8857.83     54.95 o 
   5   2   2     3782.59     3970.31     29.63 o 
   6   2   2     1347.84     1463.57     14.77 o 
   7   2   2     4047.84     4547.51     36.72 o 
   8   2   2     2948.56     3186.28     34.68 o 
   9   2   2     1394.76     1455.67     25.36 o 
  10   2   2     1211.39     1135.48     50.76 o 
  11   2   2        2.17        2.03      5.04 o 
  12   2   2      508.58      427.28     15.69 o 
  13   2   2      498.36      518.39     17.53 o 
  14   2   2     1302.40     1260.73     28.22 o 
  15   2   2       15.58       -5.15      7.59 o 
  16   2   2      456.42      428.37     19.27 o 
  17   2   2      555.21      526.85     25.58 o 
  18   2   2       83.04       96.71     12.28 o 
  19   2   2        6.83        2.23      9.56 o 
  20   2   2        0.13      -13.13      8.75 o 
  21   2   2       35.65       45.82     11.97 o 
  22   2   2        0.03       -8.48     10.40 o 
  23   2   2       88.09       95.64     15.16 o 
   1   3   2      783.16      798.39      8.19 o 
   2   3   2      520.25      518.75      5.45 o 
   3   3   2      970.08     1022.52      9.56 o 
   4   3   2     1173.74     1162.81      9.88 o 
   5   3   2     3258.17     3691.90     25.47 o 
   6   3   2     5767.05     5926.67     42.91 o 
   7   3   2      194.80      174.96      5.52 o 
   8   3   2     5164.92     5116.43     50.96 o 
   9   3   2      778.64      946.58     17.40 o 
  10   3   2     4945.46     4707.20     60.19 o 
  11   3   2       21.48       28.32      7.61 o 
  12   3   2      335.77      309.61     13.82 o 
  13   3   2      111.09      113.57      9.93 o 
  14   3   2      812.11      845.48     23.04 o 
  15   3   2      697.07      637.31     20.77 o 
  16   3   2      114.34      121.62     11.82 o 
  17   3   2       31.04       26.46      9.62 o 
  18   3   2       72.27       68.99     11.47 o 
  19   3   2       12.03        0.59      9.28 o 
  20   3   2       74.08       64.50     12.30 o 
  21   3   2        1.82       -3.16      9.96 o 
  22   3   2        1.85       -1.16     10.92 o 
  23   3   2       56.00       50.58     13.83 o 
   0   4   2      365.54      317.98     14.05 o 
   1   4   2       39.71       33.25      2.99 o 
   2   4   2      914.11      890.12      9.57 o 
   3   4   2     4003.59     4334.53     32.89 o 
   4   4   2       62.79       71.78      3.46 o 
   5   4   2       24.34       20.13      2.07 o 
   6   4   2     5948.57     6141.98     40.34 o 
   7   4   2     1240.93     1294.12     12.85 o 
   8   4   2      117.30      109.59      4.91 o 
   9   4   2       21.08       35.14      4.90 o 
  10   4   2      466.26      420.91     13.83 o 
  11   4   2      178.86      187.31     10.61 o 
  12   4   2      161.96      170.47     10.72 o 
  13   4   2        1.82      -11.71      7.81 o 
  14   4   2        8.52       -1.62      7.15 o 
  15   4   2        0.20       -9.86      6.57 o 
  16   4   2      134.19      137.40     12.30 o 
  17   4   2      138.06      119.59     12.50 o 
  18   4   2      507.87      551.59     47.05 o 
  19   4   2       44.16       45.96     11.14 o 
  20   4   2      190.67      188.88     15.95 o 
  21   4   2       44.20       47.16     12.33 o 
  22   4   2      168.95      169.89     17.07 o 
   1   5   2     1414.69     1608.92     18.29 o 
   2   5   2     1460.07     1540.90     14.73 o 
   3   5   2       77.04       78.79      3.24 o 
   4   5   2       93.95       85.41      4.18 o 
   5   5   2      458.39      522.07      7.95 o 
   6   5   2       20.16       17.49      2.47 o 
   7   5   2      193.31      224.00      5.35 o 
   8   5   2     1823.70     1825.53     19.32 o 
   9   5   2       53.63       36.12      4.01 o 
  10   5   2      179.39      169.03      9.47 o 
  11   5   2        5.12        0.88      6.05 o 
  12   5   2      173.98      172.98      9.68 o 
  13   5   2        3.58       -5.69      5.74 o 
  14   5   2       15.69       -0.69      6.60 o 
  15   5   2       34.63       20.87      7.44 o 
  16   5   2        2.85       -2.37      7.28 o 
  17   5   2       90.42       81.51     10.79 o 
  18   5   2        5.06        7.22      8.66 o 
  19   5   2       62.01       62.60     13.23 o 
  20   5   2       25.57       29.76     22.32 o 
  21   5   2      118.30      137.61     34.49 o 
   0   6   2     2455.05     2471.16     40.80 o 
   1   6   2        8.06       -0.83      2.94 o 
   2   6   2      509.46      448.11      7.22 o 
   3   6   2     1514.84     1570.59     16.66 o 
   4   6   2     1454.28     1420.55     17.04 o 
   5   6   2       58.99       56.36      4.45 o 
   6   6   2        5.28        6.89      3.67 o 
   7   6   2      400.98      360.50      8.60 o 
   8   6   2        7.19        2.33      3.64 o 
   9   6   2       70.04       63.10      4.82 o 
  10   6   2      227.05      222.54      9.68 o 
  11   6   2       90.25       85.77      7.30 o 
  12   6   2     1099.78     1065.73     22.48 o 
  13   6   2       82.87       59.44      7.52 o 
  14   6   2       17.72       24.68      7.78 o 
  15   6   2       15.70        7.02      7.42 o 
  16   6   2      276.23      302.12     18.72 o 
  17   6   2       31.67        9.95     10.00 o 
  18   6   2      253.19      245.10     18.20 o 
  19   6   2       64.36       61.04     13.40 o 
  20   6   2      196.16      207.61     18.77 o 
   1   7   2      129.61      126.01      7.98 o 
   2   7   2      931.38      879.95     12.45 o 
   3   7   2        0.00       -3.75      2.50 o 
   4   7   2      558.73      572.72     10.46 o 
   5   7   2       32.56       24.68      4.31 o 
   6   7   2      226.44      231.59      8.24 o 
   7   7   2        4.91        6.40      4.51 o 
   8   7   2     2617.61     2522.23     29.97 o 
   9   7   2      371.21      370.54     16.62 o 
  10   7   2      222.77      220.77     13.62 o 
  11   7   2      275.44      249.80     14.90 o 
  12   7   2      292.87      297.92     17.28 o 
  13   7   2       17.86       17.79      9.01 o 
  14   7   2       67.57       69.83     11.14 o 
  15   7   2       66.52       56.81     11.12 o 
  16   7   2       65.11       56.76     11.78 o 
  17   7   2       79.25       77.90     12.96 o 
  18   7   2       94.04       91.81     14.32 o 
  19   7   2       31.94       31.14     12.28 o 
   0   8   2      156.76      163.24      9.38 o 
   1   8   2       27.54       31.88      4.73 o 
   2   8   2       83.78       77.59      5.41 o 
   3   8   2      185.72      171.04      6.54 o 
   4   8   2       10.92        2.41      4.21 o 
   5   8   2       34.76       20.43      8.40 o 
   6   8   2      956.63      944.56     21.85 o 
   7   8   2      466.71      420.90     16.30 o 
   8   8   2        2.62        7.72      7.03 o 
   9   8   2       14.83       16.95      7.79 o 
  10   8   2      124.97      107.02     12.30 o 
  11   8   2        1.35       -0.56      7.78 o 
  12   8   2      106.71      100.68     11.83 o 
  13   8   2      192.91      162.22     14.30 o 
  14   8   2        2.34       -0.03      9.37 o 
  15   8   2        0.80       -5.87      9.36 o 
  16   8   2       17.04        3.31     10.08 o 
  17   8   2        0.19       -0.89     10.61 o 
  18   8   2       21.10       25.22     12.28 o 
   1   9   2      109.19       98.67      8.14 o 
   2   9   2       65.21       65.21      8.99 o 
   3   9   2      313.19      315.76     21.65 o 
   4   9   2      197.33      202.67     11.12 o 
   5   9   2      181.10      195.55     11.79 o 
   6   9   2      230.61      239.96     13.07 o 
   7   9   2        7.24       12.37     10.54 o 
   8   9   2      211.47      217.53     13.67 o 
   9   9   2       13.52       16.22      8.20 o 
  10   9   2      147.34      173.58     13.40 o 
  11   9   2       69.52       74.90     11.01 o 
  12   9   2        6.94       21.53      9.41 o 
  13   9   2       12.61        5.64      9.47 o 
  14   9   2        9.57       12.94      9.98 o 
  15   9   2      130.49      161.36     18.55 o 
  16   9   2        4.96       15.77     10.89 o 
   0  10   2     1921.40     1940.38     44.80 o 
   1  10   2       81.26       93.76      8.99 o 
   2  10   2      700.81      696.49     29.07 o 
   3  10   2       26.46       38.08     14.71 o 
   4  10   2       42.35       53.87      7.00 o 
   5  10   2       22.77       22.22      6.82 o 
   6  10   2        4.10        0.94      6.98 o 
   7  10   2      137.77      145.25     13.43 o 
   8  10   2        1.38       13.90      7.85 o 
   9  10   2       87.94      115.36     11.96 o 
  10  10   2        3.33        2.08      8.67 o 
  11  10   2       13.12       27.35      9.56 o 
  12  10   2       34.95       37.80     11.02 o 
  13  10   2      154.87      169.21     15.85 o 
   1  11   2      776.00      839.19     19.95 o 
   2  11   2        1.04        9.11      9.47 o 
   3  11   2        0.22       10.62      7.55 o 
   4  11   2        4.09        2.71      8.00 o 
   5  11   2       84.82       89.35     12.50 o 
   6  11   2        7.36       22.29     12.59 o 
   7  11   2       15.09       27.19     10.85 o 
   8  11   2        0.64        1.95     11.62 o 
   9  11   2       11.76       22.03     11.81 o 
  10  11   2       28.39       16.12     12.27 o 
   0  12   2       67.48      119.25     24.38 o 
   1  12   2        0.01       12.59     18.63 o 
   2  12   2        0.33       19.61     19.13 o 
   3  12   2       38.66       61.25     20.29 o 
   1   1   3     2133.22     2246.33     11.75 o 
   2   1   3     6628.61     6922.91     38.41 o 
   3   1   3      169.23      167.39      3.25 o 
   4   1   3     2018.71     2067.64     15.61 o 
   5   1   3     7271.07     7380.35     49.52 o 
   6   1   3       53.73       45.84      2.89 o 
   7   1   3     1396.02     1323.47     14.03 o 
   8   1   3      293.84      262.31      8.89 o 
   9   1   3     1503.36     1504.14     28.31 o 
  10   1   3      524.96      682.66     17.77 o 
  11   1   3     2071.58     2051.21     33.80 o 
  12   1   3      551.51      559.59     17.41 o 
  13   1   3      213.31      199.27     12.12 o 
  14   1   3      325.34      300.22     17.40 o 
  15   1   3      268.42      270.74     16.03 o 
  16   1   3      759.38      727.09     29.08 o 
  17   1   3      283.30      281.00     26.16 o 
  18   1   3       52.27       33.73     10.47 o 
  19   1   3      113.41      106.00     14.45 o 
  20   1   3       25.62       30.57     10.61 o 
  21   1   3       85.99       97.90     14.18 o 
  22   1   3        0.25       15.10     11.14 o 
  23   1   3      322.50      378.44     27.05 o 
   0   2   3     9670.63     9943.43     69.91 o 
   1   2   3    15043.07    15475.92     73.86 o 
   2   2   3     6144.33     6236.01     32.41 o 
   3   2   3     2013.08     2020.00     12.73 o 
   4   2   3      121.02      122.44      3.65 o 
   5   2   3       17.61       19.81      2.13 o 
   6   2   3       34.05       41.50      2.98 o 
   7   2   3     1474.18     1630.81     16.96 o 
   8   2   3      171.77      193.52      7.76 o 
   9   2   3      592.19      700.42     21.28 o 
  10   2   3      318.42      303.63     12.33 o 
  11   2   3      468.33      413.63     14.68 o 
  12   2   3       21.28        8.45      6.09 o 
  13   2   3     1851.00     1786.74     40.41 o 
  14   2   3      528.74      500.69     18.74 o 
  15   2   3      985.52      926.71     25.01 o 
  16   2   3      101.63      103.52     11.97 o 
  17   2   3      111.24      100.86     12.50 o 
  18   2   3      101.67      126.90     15.42 o 
  19   2   3      930.33     1014.94     43.34 o 
  20   2   3       19.93       29.72     10.40 o 
  21   2   3      120.32      131.03     15.12 o 
  22   2   3        2.76        4.06     10.82 o 
  23   2   3       17.58        3.94     11.82 o 
   1   3   3      836.22      883.89      7.62 o 
   2   3   3       10.01        7.59      1.32 o 
   3   3   3      575.70      649.56      6.59 o 
   4   3   3      876.65      863.14      7.80 o 
   5   3   3     2998.11     3150.95     20.70 o 
   6   3   3      106.20       91.85      3.69 o 
   7   3   3     1721.35     2072.76     21.24 o 
   8   3   3      826.57      925.73     14.43 o 
   9   3   3       57.69       61.70      6.40 o 
  10   3   3        5.74       -5.15      4.88 o 
  11   3   3      190.21      206.87     15.81 o 
  12   3   3       59.07       54.55      7.76 o 
  13   3   3      533.74      553.17     18.24 o 
  14   3   3      244.52      232.33     13.66 o 
  15   3   3      173.04      168.87     12.61 o 
  16   3   3      337.42      274.71     16.15 o 
  17   3   3      331.39      319.69     17.87 o 
  18   3   3        0.29       -1.99      8.57 o 
  19   3   3      195.65      198.70     16.39 o 
  20   3   3        0.47      -14.92     12.50 o 
  21   3   3        3.43        8.63     13.62 o 
  22   3   3       11.84        8.58     11.40 o 
  23   3   3        6.29        0.93     11.76 o 
   0   4   3     6164.34     6307.09     71.62 o 
   1   4   3      397.02      312.20     24.47 o 
   2   4   3      191.43      181.56      4.22 o 
   3   4   3      709.50      620.98      7.86 o 
   4   4   3     2023.80     2301.63     19.02 o 
   5   4   3      658.60      606.01      7.77 o 
   6   4   3     2134.10     2243.38     19.39 o 
   7   4   3      860.88      797.12      9.18 o 
   8   4   3        5.06        3.61      2.65 o 
   9   4   3       23.04       25.60      4.27 o 
  10   4   3      462.36      478.14     13.53 o 
  11   4   3       49.32       36.23      6.63 o 
  12   4   3       69.37       75.84      8.57 o 
  13   4   3     1183.08     1198.90     26.68 o 
  14   4   3      288.06      298.72     15.25 o 
  15   4   3      719.04      751.69     32.21 o 
  16   4   3       37.20       46.80      9.04 o 
  17   4   3       33.00       42.87      9.72 o 
  18   4   3        0.02        0.98      8.57 o 
  19   4   3      194.25      182.79     18.80 o 
  20   4   3       47.71       70.36     12.47 o 
  21   4   3      178.02      175.17     16.84 o 
  22   4   3        0.15       -5.82     12.22 o 
   1   5   3     1169.89     1353.80     16.77 o 
   2   5   3      221.82      228.53      5.27 o 
   3   5   3     1300.69     1253.48     13.07 o 
   4   5   3      727.88      681.73      8.89 o 
   5   5   3     1383.82     1170.58     14.10 o 
   6   5   3      359.03      366.63      7.43 o 
   7   5   3     1141.53     1145.84     12.96 o 
   8   5   3        2.28       -4.51      3.01 o 
   9   5   3     1324.72     1347.04     15.85 o 
  10   5   3       74.20       91.36      5.88 o 
  11   5   3     3103.46     3039.44     37.18 o 
  12   5   3       25.40       17.90      6.17 o 
  13   5   3      373.22      307.42     12.77 o 
  14   5   3      247.86      224.51     12.42 o 
  15   5   3        8.63        7.77      6.83 o 
  16   5   3       49.23       42.56      8.61 o 
  17   5   3       24.70       24.85      9.15 o 
  18   5   3        0.00       -7.95      8.03 o 
  19   5   3      118.50      103.56     15.26 o 
  20   5   3       19.85        7.44     14.35 o 
  21   5   3      162.35      174.44     24.38 o 
   0   6   3        0.06        6.01      4.51 o 
   1   6   3      278.28      287.39      8.32 o 
   2   6   3      430.64      430.64      7.16 o 
   3   6   3      485.74      503.29      7.80 o 
   4   6   3        0.47        3.30      3.04 o 
   5   6   3      210.55      213.33      7.33 o 
   6   6   3      651.37      602.73     10.27 o 
   7   6   3      117.13      117.08      5.75 o 
   8   6   3      696.64      630.40     10.89 o 
   9   6   3        5.77       -1.45      2.12 o 
  10   6   3      224.69      199.23      9.21 o 
  11   6   3      127.09      108.40      8.27 o 
  12   6   3       82.87       62.38      8.97 o 
  13   6   3       78.37       67.29      7.68 o 
  14   6   3        0.01       -9.66      6.44 o 
  15   6   3       69.61       54.38      9.26 o 
  16   6   3        1.77        2.99      9.56 o 
  17   6   3        0.96       -2.55      9.60 o 
  18   6   3        2.05       10.55     10.40 o 
  19   6   3        0.03        3.43     10.54 o 
  20   6   3       17.14       23.99     12.03 o 
   1   7   3       18.91       14.63      3.84 o 
   2   7   3      966.94      983.11     12.19 o 
   3   7   3     1405.28     1379.03     18.20 o 
   4   7   3      107.01      105.33      5.32 o 
   5   7   3       97.45      101.09      5.88 o 
   6   7   3      226.28      212.59      8.17 o 
   7   7   3      284.31      281.29     10.02 o 
   8   7   3      533.23      536.39     15.95 o 
   9   7   3        4.50        9.54      7.79 o 
  10   7   3      153.65      133.52     11.69 o 
  11   7   3      548.70      532.25     19.94 o 
  12   7   3       15.34       10.68     11.71 o 
  13   7   3       86.73       83.19     11.48 o 
  14   7   3        8.36        2.88     10.49 o 
  15   7   3      174.93      173.33     15.24 o 
  16   7   3        0.03       -1.29     11.32 o 
  17   7   3       22.48        6.94     10.34 o 
  18   7   3        0.05        0.56     10.27 o 
  19   7   3       67.30       84.43     14.64 o 
   0   8   3       76.35       94.19      8.83 o 
   1   8   3      865.98      846.38     17.38 o 
   2   8   3        4.32       -7.00      4.67 o 
   3   8   3     2068.86     1977.07     28.15 o 
   4   8   3        0.85       -3.11      5.32 o 
   5   8   3      316.66      331.66     20.50 o 
   6   8   3       47.37       47.22      8.20 o 
   7   8   3       26.60       20.79      7.28 o 
   8   8   3       12.68        1.60     10.54 o 
   9   8   3        3.34        8.00      6.98 o 
  10   8   3       24.26       22.34      8.48 o 
  11   8   3        8.84        4.61      8.21 o 
  12   8   3      336.07      349.82     18.34 o 
  13   8   3      166.93      176.10     14.47 o 
  14   8   3        1.36       -3.24      9.17 o 
  15   8   3       17.17       41.75     11.31 o 
  16   8   3      185.95      184.45     16.76 o 
  17   8   3        7.98        5.66     10.90 o 
   1   9   3      214.09      188.21     10.24 o 
   2   9   3      102.42      100.50      8.60 o 
   3   9   3       89.95       73.47     11.23 o 
   4   9   3      417.67      414.04     14.25 o 
   5   9   3       11.91       -1.24      5.88 o 
   6   9   3       24.61       32.41      7.53 o 
   7   9   3      938.54      914.60     38.52 o 
   8   9   3       16.39       16.51      7.95 o 
   9   9   3      155.87      138.61     12.19 o 
  10   9   3       29.99       21.36      8.76 o 
  11   9   3        3.00        6.43      8.77 o 
  12   9   3        8.53       -0.70     11.52 o 
  13   9   3        5.85       -1.55      8.90 o 
  14   9   3        0.27        5.58      9.71 o 
  15   9   3       74.91       73.40     12.82 o 
   0  10   3       49.65       51.05     11.38 o 
   1  10   3      336.02      372.71     15.01 o 
   2  10   3        6.89       11.12     10.58 o 
   3  10   3        6.30        9.58      8.59 o 
   4  10   3       86.41       96.52     12.38 o 
   5  10   3        0.15       -6.01      8.74 o 
   6  10   3        1.17       -2.87      6.17 o 
   7  10   3      105.51      118.30     18.17 o 
   8  10   3       71.75       76.53      9.99 o 
   9  10   3       21.07       22.77      8.59 o 
  10  10   3        9.48        2.63      8.58 o 
  11  10   3        1.45      -16.11     10.74 o 
  12  10   3       46.28       43.34     16.59 o 
  13  10   3       59.40       64.44     12.71 o 
   1  11   3       47.72       80.07      9.87 o 
   2  11   3      100.92      117.72     11.18 o 
   3  11   3        9.62       12.80      8.38 o 
   4  11   3       12.35       12.66     10.93 o 
   5  11   3      157.74      146.16     15.58 o 
   6  11   3        2.09       10.33     10.52 o 
   7  11   3      148.49      178.35     17.16 o 
   8  11   3        0.01        3.50     10.64 o 
   9  11   3       51.44       48.76     14.01 o 
   0  12   3      178.83      203.74     31.79 o 
   1  12   3       14.38        8.05     30.43 o 
   2  12   3       32.46       16.98     19.06 o 
   0   0   4    11448.36    11865.05    111.52 o 
   1   0   4        6.48        8.87      3.21 o 
   2   0   4   137269.58   132045.00   1033.31 o 
   3   0   4    23771.84    24470.54    192.07 o 
   4   0   4      398.90      404.66      9.88 o 
   5   0   4        9.62        5.51      2.44 o 
   6   0   4     4908.99     5133.45     49.97 o 
   7   0   4        5.71       -2.71      3.02 o 
   8   0   4       32.67       53.06      8.61 o 
   9   0   4     1061.32     1232.75     52.75 o 
  10   0   4       13.46       30.43      8.61 o 
  11   0   4       16.21       19.33      8.09 o 
  12   0   4      403.09      346.98     20.09 o 
  13   0   4     1722.85     1646.10     44.92 o 
  14   0   4     3833.62     3746.30     79.37 o 
  15   0   4        0.44       -1.35     11.48 o 
  16   0   4     1171.15     1144.23     42.61 o 
  17   0   4      962.42     1083.31     40.64 o 
  18   0   4      149.62      162.63     20.55 o 
  19   0   4      117.29      119.89     19.06 o 
  20   0   4        5.00        2.47     40.58 o 
  21   0   4      158.53      170.47     22.95 o 
  22   0   4        3.23      -12.17     14.35 o 
  23   0   4        9.12       22.99     18.17 o 
   1   1   4     8275.45     8678.42     41.39 o 
   2   1   4    14709.01    14895.23     78.12 o 
   3   1   4     5998.76     6230.14     38.44 o 
   4   1   4     1735.17     1674.48     13.58 o 
   5   1   4      527.28      558.80      7.60 o 
   6   1   4      133.68      159.12      8.49 o 
   7   1   4        0.20        0.32      2.49 o 
   8   1   4     6000.14     6007.62     74.97 o 
   9   1   4     1594.22     1684.85     28.39 o 
  10   1   4      112.78       77.14      7.54 o 
  11   1   4      449.34      423.08     15.04 o 
  12   1   4       25.53       27.96      6.91 o 
  13   1   4      119.78      138.32     10.82 o 
  14   1   4       45.75       31.69      8.61 o 
  15   1   4      243.32      196.67     14.00 o 
  16   1   4      483.20      513.25     21.43 o 
  17   1   4      176.89      177.28     14.84 o 
  18   1   4      874.59      849.65     27.33 o 
  19   1   4        6.89        7.90      9.59 o 
  20   1   4        4.32       -2.98      9.43 o 
  21   1   4        0.17      -14.15      9.43 o 
  22   1   4       13.15       14.21     11.47 o 
  23   1   4        7.60       15.67     12.64 o 
   0   2   4     4334.90     4272.07     27.70 o 
   1   2   4    15499.39    15462.48     67.25 o 
   2   2   4       45.90       50.39      1.81 o 
   3   2   4     7398.54     7606.21     40.22 o 
   4   2   4     1159.60     1110.40      9.34 o 
   5   2   4     1668.77     1699.79     14.23 o 
   6   2   4       46.98       26.43      2.75 o 
   7   2   4     3879.98     4343.90     38.19 o 
   8   2   4     3804.73     4334.47     49.09 o 
   9   2   4      386.45      427.03     13.69 o 
  10   2   4      363.01      399.36     13.97 o 
  11   2   4       41.81       42.65      7.03 o 
  12   2   4       19.14       31.99      6.91 o 
  13   2   4       52.84       59.71      8.69 o 
  14   2   4        7.52        7.58      7.39 o 
  15   2   4      285.11      278.06     15.69 o 
  16   2   4     1610.79     1660.64     35.48 o 
  17   2   4      119.85      114.78     12.89 o 
  18   2   4       73.53       80.26     12.33 o 
  19   2   4        2.03       11.80      9.93 o 
  20   2   4       67.96       78.21     12.82 o 
  21   2   4        1.20      -13.88      9.25 o 
  22   2   4       58.89       54.23     13.12 o 
  23   2   4        2.46       13.65     11.62 o 
   1   3   4      693.53      717.97      6.20 o 
   2   3   4     1691.49     1618.39     11.42 o 
   3   3   4       19.95       13.37      1.52 o 
   4   3   4     1101.31     1122.35     13.26 o 
   5   3   4     6486.70     6823.28     41.01 o 
   6   3   4     7923.54     8336.63     53.76 o 
   7   3   4     1445.85     1655.11     16.50 o 
   8   3   4     1250.07     1030.21     16.53 o 
   9   3   4       69.28       76.15      6.91 o 
  10   3   4     1771.66     1818.25     30.77 o 
  11   3   4     1407.22     1450.50     27.38 o 
  12   3   4      149.44      150.52     10.43 o 
  13   3   4       26.62       27.01      7.54 o 
  14   3   4      492.71      542.31     24.96 o 
  15   3   4       60.37       41.82      8.79 o 
  16   3   4      248.60      219.18     15.99 o 
  17   3   4        3.21       -4.76      8.19 o 
  18   3   4      457.22      430.57     42.10 o 
  19   3   4       58.00       73.02     11.99 o 
  20   3   4        0.06       -6.97      9.43 o 
  21   3   4      137.59      170.48     16.52 o 
  22   3   4      166.31      211.40     18.85 o 
  23   3   4      134.21      141.83     16.67 o 
   0   4   4      902.16     1204.98     13.18 o 
   1   4   4      645.39      716.52      6.59 o 
   2   4   4    10278.30    10881.55     67.56 o 
   3   4   4       42.73       48.80      3.63 o 
   4   4   4      762.63      724.41      9.06 o 
   5   4   4      450.99      463.97      8.02 o 
   6   4   4      979.53     1029.85     10.19 o 
   7   4   4     2376.45     2496.05     20.66 o 
   8   4   4      133.97      117.14      4.79 o 
   9   4   4       94.24      101.07      5.77 o 
  10   4   4      150.92      140.73     12.31 o 
  11   4   4      570.71      525.44     19.81 o 
  12   4   4      728.16      720.44     19.76 o 
  13   4   4     1441.96     1406.16     32.63 o 
  14   4   4       46.01       47.45      8.71 o 
  15   4   4      544.44      535.41     20.50 o 
  16   4   4       64.33       54.73      9.83 o 
  17   4   4       51.52       43.57      9.59 o 
  18   4   4       10.61       11.52      9.37 o 
  19   4   4       69.41       94.06     13.18 o 
  20   4   4      136.37      130.94     14.53 o 
  21   4   4       42.71       46.67     12.28 o 
  22   4   4       13.75      -15.61     12.45 o 
   1   5   4     2233.18     2472.91     23.13 o 
   2   5   4     3251.21     3512.04     27.37 o 
   3   5   4       88.80       76.65      3.20 o 
   4   5   4      211.21      240.93      5.97 o 
   5   5   4      239.27      260.42      5.99 o 
   6   5   4      527.95      467.01      9.37 o 
   7   5   4      218.49      197.95      6.31 o 
   8   5   4      814.40      805.01     14.53 o 
   9   5   4       32.85       20.71      5.64 o 
  10   5   4      321.32      305.49      9.24 o 
  11   5   4        1.19       -9.01      6.76 o 
  12   5   4      297.46      314.63     14.17 o 
  13   5   4      309.69      286.46     12.63 o 
  14   5   4      152.01      126.76     10.10 o 
  15   5   4      229.39      174.00     11.73 o 
  16   5   4        1.65       -5.39      6.64 o 
  17   5   4       11.02        2.52      7.72 o 
  18   5   4       19.57       17.60     10.10 o 
  19   5   4        0.66        2.64     10.60 o 
  20   5   4       34.73       30.45     17.05 o 
  21   5   4        0.72      -22.32     14.88 o 
   0   6   4     3063.53     3069.86     46.64 o 
   1   6   4        0.54       -4.27      3.35 o 
   2   6   4       86.50       56.97      3.50 o 
   3   6   4        3.08        0.35      2.10 o 
   4   6   4     1421.61     1427.00     16.27 o 
   5   6   4       44.04       39.33      3.25 o 
   6   6   4     1691.31     1621.22     19.35 o 
   7   6   4       55.62       58.17      4.93 o 
   8   6   4     1160.01     1143.07     18.99 o 
   9   6   4     1058.25      995.71     20.34 o 
  10   6   4     3900.66     3780.96     44.61 o 
  11   6   4      694.49      703.94     18.35 o 
  12   6   4      697.11      661.30     20.06 o 
  13   6   4        0.82       -1.81      7.48 o 
  14   6   4        0.77       -4.64      8.19 o 
  15   6   4      117.14       96.70     10.91 o 
  16   6   4      273.98      315.24     18.99 o 
  17   6   4      152.99      153.71     15.37 o 
  18   6   4      246.84      244.48     18.37 o 
  19   6   4      121.35      128.93     15.49 o 
  20   6   4       24.57       27.55     12.69 o 
   1   7   4       50.30       47.61      5.75 o 
   2   7   4       37.96       33.62      3.50 o 
   3   7   4      167.58      160.58      5.50 o 
   4   7   4       51.31       43.10      4.41 o 
   5   7   4      627.09      562.72     11.68 o 
   6   7   4     3431.24     3286.23     34.78 o 
   7   7   4      508.92      488.77     10.19 o 
   8   7   4      221.80      207.35     12.71 o 
   9   7   4      408.60      387.54     20.31 o 
  10   7   4     1305.24     1307.88     29.06 o 
  11   7   4       18.84        9.96      9.01 o 
  12   7   4      582.54      606.00     21.52 o 
  13   7   4      164.42      142.11     13.65 o 
  14   7   4      234.25      257.25     16.78 o 
  15   7   4       62.14       48.94     11.41 o 
  16   7   4       11.46       12.73     10.08 o 
  17   7   4       29.55       37.90     11.59 o 
  18   7   4        1.74      -10.81     10.61 o 
  19   7   4       11.93       28.46     11.91 o 
   0   8   4      374.40      367.23     14.82 o 
   1   8   4      100.44       86.82      8.09 o 
   2   8   4      143.78      126.79      5.76 o 
   3   8   4       24.77       21.56      6.25 o 
   4   8   4      834.51      792.53     21.48 o 
   5   8   4      423.54      404.71     14.86 o 
   6   8   4      193.31      169.62     11.91 o 
   7   8   4      134.18      122.69     10.16 o 
   8   8   4        1.24       11.22      7.31 o 
   9   8   4       27.45       35.61      8.50 o 
  10   8   4       31.97       39.85      9.21 o 
  11   8   4      207.09      192.49     14.53 o 
  12   8   4        1.37        9.88      9.01 o 
  13   8   4       91.27       90.68     12.51 o 
  14   8   4      236.46      220.59     21.28 o 
  15   8   4       91.94       77.18     12.83 o 
  16   8   4       54.29       55.05     15.03 o 
  17   8   4       18.06       31.49     11.96 o 
   1   9   4       46.26       40.27      7.53 o 
   2   9   4      222.47      196.81     11.61 o 
   3   9   4      153.55      160.63     12.30 o 
   4   9   4        7.88        7.36      5.49 o 
   5   9   4      204.11      217.02     23.62 o 
   6   9   4       52.63       61.43      8.58 o 
   7   9   4       31.37       31.89     10.32 o 
   8   9   4      505.21      502.81     27.92 o 
   9   9   4      164.12      140.03     12.30 o 
  10   9   4       66.33       79.59     10.80 o 
  11   9   4      261.22      243.32     16.01 o 
  12   9   4        8.33        4.88      9.21 o 
  13   9   4       30.38       39.14     10.80 o 
  14   9   4      108.76      121.31     14.31 o 
  15   9   4        7.43        9.99     10.93 o 
   0  10   4      314.99      322.15     24.81 o 
   1  10   4       25.48       21.05      7.66 o 
   2  10   4      137.70      169.39     13.15 o 
   3  10   4       63.68       53.25     11.86 o 
   4  10   4      153.76      138.06     12.32 o 
   5  10   4       73.98       56.38     11.96 o 
   6  10   4        4.09       -4.62     12.30 o 
   7  10   4        6.22        3.81      7.07 o 
   8  10   4      121.69      114.29     11.29 o 
   9  10   4      144.58      155.77     13.24 o 
  10  10   4       69.41      100.29     13.08 o 
  11  10   4       14.14        9.54      8.89 o 
  12  10   4       32.91       11.69      9.92 o 
  13  10   4       22.34       35.99     12.15 o 
   1  11   4        6.40        9.64      7.90 o 
   2  11   4       13.31       20.74      8.59 o 
   3  11   4       16.93        2.86      8.36 o 
   4  11   4        1.77       -3.14      8.10 o 
   5  11   4       23.53       29.96      9.57 o 
   6  11   4       92.14      103.19     12.51 o 
   7  11   4       21.29       35.73     12.47 o 
   8  11   4       52.51       60.55     14.09 o 
   9  11   4       13.80        4.64     11.81 o 
   0  12   4       58.20       63.57     33.82 o 
   1  12   4       49.34       64.75     21.94 o 
   1   1   5       69.15       54.15      1.73 o 
   2   1   5       66.17       59.47      2.14 o 
   3   1   5      215.29      211.63      4.09 o 
   4   1   5      180.36      201.78      4.42 o 
   5   1   5     5711.51     5837.40     37.74 o 
   6   1   5        0.57       -0.65      2.03 o 
   7   1   5     7418.58     7724.53     72.95 o 
   8   1   5      136.62      116.04      8.07 o 
   9   1   5      131.81       87.39      7.76 o 
  10   1   5      330.48      312.05     13.01 o 
  11   1   5      382.48      336.53     20.89 o 
  12   1   5      383.38      389.63     16.59 o 
  13   1   5      134.30      123.46     10.79 o 
  14   1   5     2292.74     2262.47     40.54 o 
  15   1   5       35.22       37.22      9.76 o 
  16   1   5      131.93      111.93     12.15 o 
  17   1   5      944.57      992.17     28.23 o 
  18   1   5      192.32      190.36     15.75 o 
  19   1   5      320.15      299.04     18.74 o 
  20   1   5       82.71       80.16     12.82 o 
  21   1   5      153.26      158.32     16.30 o 
  22   1   5        8.36       19.34     11.47 o 
  23   1   5      145.11      180.18     18.24 o 
   0   2   5     6357.64     6594.07     41.75 o 
   1   2   5     1837.40     1699.26      9.68 o 
   2   2   5     4655.64     4877.98     24.84 o 
   3   2   5     1349.60     1389.41      9.88 o 
   4   2   5      152.05      131.01      3.47 o 
   5   2   5    11536.37    12413.56     71.84 o 
   6   2   5     2662.06     2808.09     21.73 o 
   7   2   5       57.26       49.84      4.55 o 
   8   2   5        1.45       -1.37      3.68 o 
   9   2   5      231.75      223.65     10.64 o 
  10   2   5      345.65      369.86     13.45 o 
  11   2   5     1217.22     1203.48     24.98 o 
  12   2   5      298.17      256.62     14.14 o 
  13   2   5       54.88       47.73      8.61 o 
  14   2   5       38.48       44.17      9.25 o 
  15   2   5     3544.38     3509.06     69.31 o 
  16   2   5      130.83      133.23     14.25 o 
  17   2   5        0.24       -6.65      8.57 o 
  18   2   5        1.17       -1.63      9.11 o 
  19   2   5      346.93      355.01     20.27 o 
  20   2   5       95.24      111.63     13.80 o 
  21   2   5       32.81       41.36     13.24 o 
  22   2   5        8.52        6.08     11.32 o 
  23   2   5        2.93        1.49     11.53 o 
   1   3   5      922.31      899.77      7.30 o 
   2   3   5     1542.38     1682.31     11.33 o 
   3   3   5      845.80      896.84      7.46 o 
   4   3   5     5646.54     6306.56     36.87 o 
   5   3   5     2784.20     2818.11     20.35 o 
   6   3   5     4489.81     4870.22     33.79 o 
   7   3   5      440.98      516.52      9.37 o 
   8   3   5      536.02      535.50     11.62 o 
   9   3   5      312.93      354.58     18.16 o 
  10   3   5        0.10       -0.28      5.16 o 
  11   3   5       28.62       34.95      6.91 o 
  12   3   5       58.35       64.68      8.12 o 
  13   3   5       11.28       15.50      7.61 o 
  14   3   5       44.73       54.25      9.25 o 
  15   3   5        1.75        0.23      7.54 o 
  16   3   5       45.42       64.80     10.61 o 
  17   3   5      415.34      329.15     18.20 o 
  18   3   5      210.12      192.20     15.16 o 
  19   3   5      705.17      712.00     29.63 o 
  20   3   5      236.16      250.53     18.39 o 
  21   3   5        9.09       -4.35     10.92 o 
  22   3   5       27.70       36.50     13.01 o 
   0   4   5     1620.62     1626.38     17.44 o 
   1   4   5     1601.88     1717.80     12.96 o 
   2   4   5     1320.60     1309.12     11.60 o 
   3   4   5     1223.73     1127.57     10.70 o 
   4   4   5     7101.12     7445.37     53.37 o 
   5   4   5      256.23      203.13      5.01 o 
   6   4   5     1724.59     1615.09     14.20 o 
   7   4   5      230.39      225.28      5.70 o 
   8   4   5      153.25      143.97      6.04 o 
   9   4   5      217.08      201.36      8.67 o 
  10   4   5       12.93       10.52      4.50 o 
  11   4   5      114.19      120.90      8.64 o 
  12   4   5      555.39      548.93     18.17 o 
  13   4   5     1368.65     1353.23     42.17 o 
  14   4   5       95.24       69.25      9.79 o 
  15   4   5       31.83       47.67      9.96 o 
  16   4   5      150.63      127.05     12.44 o 
  17   4   5      151.29      165.71     14.02 o 
  18   4   5       17.16       13.65     12.26 o 
  19   4   5      248.77      264.50     17.87 o 
  20   4   5       56.08       41.91     11.82 o 
  21   4   5       12.65        5.05     12.11 o 
  22   4   5       49.46       66.06     16.09 o 
   1   5   5     1243.47     1431.94     11.41 o 
   2   5   5      723.21      783.09      8.24 o 
   3   5   5     1500.88     1503.13     14.35 o 
   4   5   5      113.95      118.46      4.62 o 
   5   5   5     1450.23     1436.22     15.90 o 
   6   5   5     1322.62     1369.54     16.71 o 
   7   5   5     2436.67     2469.82     23.60 o 
   8   5   5      495.73      475.46     10.75 o 
   9   5   5        3.25        2.42      2.09 o 
  10   5   5        3.00       -2.14      5.02 o 
  11   5   5     1119.95     1084.83     19.01 o 
  12   5   5      779.52      798.16     16.07 o 
  13   5   5     1228.21     1198.83     23.28 o 
  14   5   5       69.69       70.60      7.37 o 
  15   5   5       23.36       40.05      8.33 o 
  16   5   5       74.19       58.58      9.05 o 
  17   5   5       48.06       43.26      9.29 o 
  18   5   5        0.45       -1.00      9.15 o 
  19   5   5       13.26       13.12     10.25 o 
  20   5   5        4.89      -13.24      9.76 o 
  21   5   5       36.74       36.38     15.26 o 
   0   6   5       20.13       25.89      3.23 o 
   1   6   5       66.83       59.15      2.90 o 
   2   6   5        7.67        7.31      2.17 o 
   3   6   5       44.51       45.28      3.04 o 
   4   6   5       39.27       32.70      3.41 o 
   5   6   5      146.85      130.12      5.30 o 
   6   6   5      234.30      200.55      6.78 o 
   7   6   5        4.27       11.12      4.31 o 
   8   6   5      115.34      101.40      7.34 o 
   9   6   5      623.23      580.02     12.07 o 
  10   6   5      194.32      186.81      9.59 o 
  11   6   5     2225.39     2309.05     37.62 o 
  12   6   5      140.55      148.63     11.08 o 
  13   6   5       48.44       51.29      8.87 o 
  14   6   5      184.43      187.33     12.81 o 
  15   6   5      146.17      122.02     11.42 o 
  16   6   5      196.85      207.03     16.48 o 
  17   6   5       36.94       55.16     12.35 o 
  18   6   5       18.62       23.46     13.47 o 
  19   6   5       11.26       17.92     11.48 o 
  20   6   5       33.21       20.36     12.08 o 
   1   7   5      422.90      430.28      8.25 o 
   2   7   5       43.95       42.91      3.32 o 
   3   7   5      387.89      390.57      7.35 o 
   4   7   5      289.69      271.67      7.78 o 
   5   7   5       28.32       20.94      4.36 o 
   6   7   5       78.66       83.02      6.39 o 
   7   7   5      326.36      294.80     26.84 o 
   8   7   5     1307.59     1247.74     24.54 o 
   9   7   5        0.37       -9.70      7.55 o 
  10   7   5       97.06      113.44     11.78 o 
  11   7   5      576.89      533.76     20.50 o 
  12   7   5       29.92       26.69      9.29 o 
  13   7   5       89.99       98.73     12.21 o 
  14   7   5       15.65       11.26      9.83 o 
  15   7   5       36.14       33.24     10.50 o 
  16   7   5      278.17      275.41     18.53 o 
  17   7   5       21.48        8.72     10.20 o 
  18   7   5        1.46       -0.84     10.52 o 
  19   7   5       11.80       12.02     11.20 o 
   0   8   5       74.17       39.03      9.84 o 
   1   8   5       63.55       72.61      4.66 o 
   2   8   5      253.95      239.67      8.24 o 
   3   8   5     1221.12     1107.37     15.57 o 
   4   8   5       93.09       93.25      8.59 o 
   5   8   5       56.38       55.54      7.76 o 
   6   8   5      263.66      242.57     12.93 o 
   7   8   5      169.67      141.41     11.20 o 
   8   8   5       61.61       62.27      9.21 o 
   9   8   5      106.45       97.59     10.73 o 
  10   8   5        0.01       -0.99      7.61 o 
  11   8   5        6.21        6.57      8.90 o 
  12   8   5       98.12       89.32     11.75 o 
  13   8   5      986.37      988.86     28.37 o 
  14   8   5       95.90       87.47     13.73 o 
  15   8   5      166.27      173.53     20.89 o 
  16   8   5      120.58      150.30     16.05 o 
  17   8   5       54.24       71.67     13.29 o 
   1   9   5        0.85       -3.30      6.10 o 
   2   9   5       25.74       35.58     12.76 o 
   3   9   5      278.85      256.89     14.90 o 
   4   9   5        4.18        5.00     10.78 o 
   5   9   5        0.10       -2.71      6.07 o 
   6   9   5      176.52      142.94     10.67 o 
   7   9   5      139.93      132.42     11.37 o 
   8   9   5        7.38       12.51      7.76 o 
   9   9   5       34.11       29.53      9.39 o 
  10   9   5       27.04       36.87     11.52 o 
  11   9   5       17.64       19.44     10.15 o 
  12   9   5      207.64      173.63     14.58 o 
  13   9   5       10.75        2.96      9.41 o 
  14   9   5       81.54       95.24     13.09 o 
  15   9   5       41.22        8.73     11.06 o 
   0  10   5        0.73       -7.41      9.67 o 
   1  10   5        0.99       -0.50      7.10 o 
   2  10   5        0.33       -2.57      7.96 o 
   3  10   5        0.02       -3.59      7.28 o 
   4  10   5        7.17        3.81      8.21 o 
   5  10   5       48.82       50.23     10.21 o 
   6  10   5       29.19       15.66     10.64 o 
   7  10   5       66.29       46.82      9.17 o 
   8  10   5       20.37       28.77      8.71 o 
   9  10   5      195.79      221.34     15.03 o 
  10  10   5        1.36        0.73      8.76 o 
  11  10   5        8.94       11.02      9.43 o 
  12  10   5        9.05        3.16      9.89 o 
   1  11   5       18.38        7.37      7.95 o 
   2  11   5       33.71       35.35      9.39 o 
   3  11   5       14.62       32.89      9.71 o 
   4  11   5        0.06       -6.01      8.19 o 
   5  11   5      105.49      126.23     12.80 o 
   6  11   5        5.53       -0.57      9.46 o 
   7  11   5      106.57      108.04     13.66 o 
   8  11   5       19.89       48.10     13.62 o 
   9  11   5       56.76       75.91     14.89 o 
   0   0   6     3880.27     4058.39     48.52 o 
   1   0   6     1141.19     1130.15     10.87 o 
   2   0   6    10251.58    10818.07     83.03 o 
   3   0   6      473.76      472.84      8.76 o 
   4   0   6      101.01       72.89      4.72 o 
   5   0   6     4073.09     4517.76     41.85 o 
   6   0   6      622.26      697.67     16.03 o 
   7   0   6     5338.15     6008.18    123.97 o 
   8   0   6     2704.22     3203.86     51.80 o 
   9   0   6     4836.16     5123.98     92.26 o 
  10   0   6       14.29        7.78     13.53 o 
  11   0   6     1177.72     1223.98     37.20 o 
  12   0   6     2156.96     2088.43     51.62 o 
  13   0   6      908.52      844.67     33.14 o 
  14   0   6     2093.48     2087.52     54.99 o 
  15   0   6        0.06       12.85     14.20 o 
  16   0   6       73.42       60.90     17.58 o 
  17   0   6       13.82       -2.71     12.43 o 
  18   0   6      402.86      452.98     30.61 o 
  19   0   6      109.14      105.08     19.06 o 
  20   0   6      135.63      167.95     22.90 o 
  21   0   6      130.36       95.97     20.55 o 
  22   0   6        5.11      -20.16     16.91 o 
  23   0   6       15.49       22.99     19.13 o 
   1   1   6    20611.81    21425.59    100.04 o 
   2   1   6     7124.62     7551.27     40.68 o 
   3   1   6     5219.12     5343.79     31.05 o 
   4   1   6     1581.75     1725.84     13.84 o 
   5   1   6     1782.28     1999.69     16.26 o 
   6   1   6      584.23      490.26      9.56 o 
   7   1   6     1375.41     1414.73     20.23 o 
   8   1   6     1048.58      985.05     17.01 o 
   9   1   6      462.27      412.14     14.34 o 
  10   1   6      252.66      216.73     11.66 o 
  11   1   6      177.09      146.93     10.57 o 
  12   1   6        0.04       -5.70      5.89 o 
  13   1   6     1523.67     1501.88     30.93 o 
  14   1   6     1188.42     1206.63     29.21 o 
  15   1   6      227.67      229.31     15.16 o 
  16   1   6       73.59       72.50     11.14 o 
  17   1   6     1453.90     1400.17     33.81 o 
  18   1   6       92.15      103.84     13.18 o 
  19   1   6      136.50      142.20     14.86 o 
  20   1   6       17.06        8.02     10.40 o 
  21   1   6       31.57       39.95     12.15 o 
  22   1   6      114.39      124.89     16.05 o 
  23   1   6       55.28       52.74     14.08 o 
   0   2   6    16611.31    17821.76    107.88 o 
   1   2   6     1829.59     1830.52     10.89 o 
   2   2   6     1613.33     1779.60     11.06 o 
   3   2   6     1127.56     1120.60      8.73 o 
   4   2   6       91.68      106.74      3.47 o 
   5   2   6      433.75      510.20      7.19 o 
   6   2   6      168.07      201.40      6.18 o 
   7   2   6     2500.77     2651.92     26.75 o 
   8   2   6      269.94      265.93     10.47 o 
   9   2   6        1.33       -0.52      4.34 o 
  10   2   6      166.55      137.95      9.62 o 
  11   2   6      813.14      877.21     26.75 o 
  12   2   6        6.18        0.35      6.24 o 
  13   2   6      836.85      792.94     22.79 o 
  14   2   6        2.46       -4.48      7.54 o 
  15   2   6       43.07       46.50     10.30 o 
  16   2   6      381.23      411.50     22.06 o 
  17   2   6       69.59       68.61     11.29 o 
  18   2   6      135.90      137.29     14.68 o 
  19   2   6      111.46      104.42     14.00 o 
  20   2   6        1.69        4.33     10.08 o 
  21   2   6      117.18      139.24     15.69 o 
  22   2   6       32.77       19.96     11.88 o 
  23   2   6       36.77       59.94     14.50 o 
   1   3   6        3.54        1.13      1.44 o 
   2   3   6     2507.71     2519.97     14.83 o 
   3   3   6      114.47      106.30      2.98 o 
   4   3   6     4279.87     4609.03     29.26 o 
   5   3   6        1.91        3.06      2.15 o 
   6   3   6      453.97      426.76      8.73 o 
   7   3   6      342.08      319.94      9.02 o 
   8   3   6      829.57      745.71     12.33 o 
   9   3   6      172.79      146.08      8.31 o 
  10   3   6     1297.05     1241.34     24.80 o 
  11   3   6      105.33       76.55      8.43 o 
  12   3   6      608.59      609.87     19.05 o 
  13   3   6     1248.33     1168.23     32.02 o 
  14   3   6        0.05       -3.32      8.20 o 
  15   3   6       60.12       52.13      9.40 o 
  16   3   6      130.69      129.59     12.67 o 
  17   3   6       55.82       56.75     10.79 o 
  18   3   6        8.71        2.03      9.25 o 
  19   3   6       64.05       74.24     12.61 o 
  20   3   6       51.81       54.46     12.12 o 
  21   3   6      214.28      229.80     25.97 o 
  22   3   6      225.66      257.55     19.76 o 
   0   4   6      301.57      477.76      8.80 o 
   1   4   6       15.94       13.57      2.15 o 
   2   4   6      284.00      421.76      6.18 o 
   3   4   6      499.24      482.98      7.14 o 
   4   4   6      907.69      969.03     10.29 o 
   5   4   6     1537.57     1602.26     15.76 o 
   6   4   6      462.20      508.06      7.79 o 
   7   4   6        7.44        7.62      2.80 o 
   8   4   6      267.82      283.46      7.81 o 
   9   4   6     2605.07     2639.60     29.32 o 
  10   4   6      371.44      341.15     13.27 o 
  11   4   6       25.20       12.39      5.28 o 
  12   4   6     1179.58     1158.16     21.07 o 
  13   4   6       46.58       44.36      8.94 o 
  14   4   6      420.06      432.87     18.20 o 
  15   4   6       28.81       47.83      9.40 o 
  16   4   6      384.08      392.66     28.03 o 
  17   4   6      506.11      504.52     24.79 o 
  18   4   6      110.10      122.43     13.32 o 
  19   4   6       23.83       28.41     10.82 o 
  20   4   6      305.12      352.42     21.06 o 
  21   4   6        3.87       17.68     16.88 o 
  22   4   6        0.16        5.56     13.52 o 
   1   5   6      169.21      174.22      4.18 o 
   2   5   6       12.51        6.87      2.25 o 
   3   5   6       43.90       39.71      3.05 o 
   4   5   6      487.58      481.38      8.74 o 
   5   5   6        5.26        3.05      3.10 o 
   6   5   6      136.21      131.59      6.67 o 
   7   5   6      160.67      163.30      7.11 o 
   8   5   6      324.42      332.85     11.31 o 
   9   5   6       14.10       10.75      3.01 o 
  10   5   6     1842.83     1740.89     22.48 o 
  11   5   6      955.05      949.83     16.81 o 
  12   5   6        0.96       11.94      5.68 o 
  13   5   6       34.58       64.11      7.02 o 
  14   5   6       89.59       78.09      8.96 o 
  15   5   6       18.45       24.36      7.58 o 
  16   5   6       19.43       14.23      7.81 o 
  17   5   6       18.77       14.95      9.58 o 
  18   5   6        0.92       -0.21      9.72 o 
  19   5   6       97.20       88.03     13.25 o 
  20   5   6        0.84        2.87     10.66 o 
  21   5   6      114.03      132.88     19.32 o 
   0   6   6       99.22       62.61      5.61 o 
   1   6   6      676.75      654.06      7.76 o 
   2   6   6      797.86      775.44      9.04 o 
   3   6   6       28.58       29.51      3.01 o 
   4   6   6      258.76      287.13      7.52 o 
   5   6   6      659.09      664.35     11.00 o 
   6   6   6     1030.57      966.74     14.46 o 
   7   6   6        0.50       -6.10      4.06 o 
   8   6   6        2.53       -7.24      4.82 o 
   9   6   6     1664.46     1666.21     25.49 o 
  10   6   6     2003.79     2061.13     32.97 o 
  11   6   6      328.32      308.55     14.42 o 
  12   6   6      368.68      425.67     16.73 o 
  13   6   6      496.18      461.64     17.07 o 
  14   6   6     1023.07     1070.23     25.07 o 
  15   6   6      364.24      342.13     19.74 o 
  16   6   6      307.06      317.78     19.23 o 
  17   6   6        0.23       -3.97      9.62 o 
  18   6   6       63.08       65.26     12.83 o 
  19   6   6      106.57      112.49     14.82 o 
  20   6   6       11.88       15.37     11.93 o 
   1   7   6      146.97      151.05      4.80 o 
   2   7   6      506.61      478.43      8.73 o 
   3   7   6      800.51      771.59     11.68 o 
   4   7   6      910.78      898.54     13.74 o 
   5   7   6      327.09      337.39     10.20 o 
   6   7   6     1831.52     1803.90     21.26 o 
   7   7   6       19.84       12.36      6.28 o 
   8   7   6      222.49      193.22     10.68 o 
   9   7   6      284.09      266.30     15.13 o 
  10   7   6      473.09      467.36     18.68 o 
  11   7   6        0.79        3.66      8.11 o 
  12   7   6        6.54        8.16      8.55 o 
  13   7   6       10.54        8.05      9.18 o 
  14   7   6       68.78       68.77     14.06 o 
  15   7   6        6.32       10.11      9.74 o 
  16   7   6       15.57       15.66     10.21 o 
  17   7   6       10.17      -13.98      9.58 o 
  18   7   6       17.86        6.38     10.96 o 
   0   8   6      231.66      226.49      8.53 o 
   1   8   6      113.30      114.74      4.40 o 
   2   8   6      152.70      148.14      6.06 o 
   3   8   6       12.10        7.77      5.24 o 
   4   8   6        2.76        6.84      5.04 o 
   5   8   6      245.68      253.78     11.36 o 
   6   8   6      496.67      510.75     17.33 o 
   7   8   6       49.75       47.02      8.68 o 
   8   8   6       25.07       12.51      7.24 o 
   9   8   6        5.44       13.98      8.06 o 
  10   8   6        4.19       17.96      8.60 o 
  11   8   6      360.46      364.76     18.92 o 
  12   8   6      376.72      350.73     18.94 o 
  13   8   6      102.68       74.90     12.24 o 
  14   8   6        5.32        3.57     11.71 o 
  15   8   6        5.97       22.66     10.72 o 
  16   8   6        0.02       -2.36     10.06 o 
  17   8   6       33.42       38.28     12.82 o 
   1   9   6        3.43       -5.15      4.71 o 
   2   9   6      518.24      506.09     11.24 o 
   3   9   6      171.68      174.60      8.40 o 
   4   9   6      161.16      163.03      9.67 o 
   5   9   6      385.37      358.34     14.04 o 
   6   9   6       47.25       59.71      8.65 o 
   7   9   6      190.26      196.07     12.85 o 
   8   9   6      422.47      422.19     18.43 o 
   9   9   6       12.30       11.71      9.02 o 
  10   9   6       85.86      123.78     15.62 o 
  11   9   6       85.56       91.48     12.20 o 
  12   9   6       38.26       44.95     10.80 o 
  13   9   6       62.69       81.01     13.08 o 
  14   9   6        8.11       15.24     11.62 o 
  15   9   6        8.19        4.69     10.30 o 
   0  10   6      213.41      208.73     18.11 o 
   1  10   6        2.27       -8.98      7.31 o 
   2  10   6      194.43      197.83     15.81 o 
   3  10   6       54.86       63.19     13.08 o 
   4  10   6       73.21       79.26     11.20 o 
   5  10   6        0.01      -11.81      7.88 o 
   6  10   6       22.08       16.21      9.37 o 
   7  10   6       23.83       48.30     12.92 o 
   8  10   6        0.06        8.89      7.70 o 
   9  10   6        1.37        2.58      9.92 o 
  10  10   6       11.57       15.46      9.10 o 
  11  10   6       68.89       82.20     13.37 o 
  12  10   6       50.25       42.54     15.62 o 
   1  11   6       30.39       28.01      9.21 o 
   2  11   6        0.04       -4.20      7.85 o 
   3  11   6       32.58       43.02     10.41 o 
   4  11   6       13.43       26.47      9.71 o 
   5  11   6       59.90       39.90     10.71 o 
   6  11   6       78.52       86.95     12.64 o 
   7  11   6        2.82       16.84     10.08 o 
   8  11   6        0.20        6.68      9.96 o 
   1   1   7       45.01       67.80      2.35 o 
   2   1   7      609.95      664.13      6.43 o 
   3   1   7      487.37      517.19      6.28 o 
   4   1   7      554.54      672.78      8.38 o 
   5   1   7     1629.33     1639.76     17.77 o 
   6   1   7     2827.22     3428.92     32.68 o 
   7   1   7     1990.79     1970.95     23.93 o 
   8   1   7      258.85      197.19      8.80 o 
   9   1   7      975.36      941.23     19.30 o 
  10   1   7     2864.78     2823.99     43.10 o 
  11   1   7      761.08      783.42     23.62 o 
  12   1   7      246.33      231.53     13.50 o 
  13   1   7       43.15       39.70      9.43 o 
  14   1   7     1723.67     1697.88     50.18 o 
  15   1   7      345.72      292.03     16.98 o 
  16   1   7      200.40      151.49     13.69 o 
  17   1   7       11.96        9.25      9.76 o 
  18   1   7        0.56        1.91      9.43 o 
  19   1   7       91.36       63.96     13.08 o 
  20   1   7       18.34       -4.79     10.30 o 
  21   1   7      365.76      388.33     22.98 o 
  22   1   7        0.76        5.79     11.76 o 
  23   1   7       51.28       42.34     14.18 o 
   0   2   7       20.76       25.37      2.12 o 
   1   2   7      714.70      631.76      5.51 o 
   2   2   7       83.76      106.15      2.75 o 
   3   2   7     2229.52     2299.07     15.30 o 
   4   2   7      774.24      929.94      9.51 o 
   5   2   7      519.88      570.45      9.59 o 
   6   2   7      141.07      126.32      5.43 o 
   7   2   7     1103.25     1202.79     17.27 o 
   8   2   7       34.02       30.81      4.51 o 
   9   2   7      354.04      305.26     10.46 o 
  10   2   7       33.40       20.22      6.46 o 
  11   2   7        2.03       -0.37      5.84 o 
  12   2   7      468.22      436.33     16.98 o 
  13   2   7     1740.50     1663.19     33.63 o 
  14   2   7        0.44      -11.39      7.59 o 
  15   2   7      597.65      549.97     21.11 o 
  16   2   7      828.87      833.41     28.17 o 
  17   2   7      310.11      339.02     18.94 o 
  18   2   7      189.81      164.32     15.16 o 
  19   2   7       55.78       45.21     11.66 o 
  20   2   7      118.33      145.49     15.63 o 
  21   2   7       61.29       82.95     14.63 o 
  22   2   7      249.74      257.35     20.26 o 
   1   3   7     1247.17     1346.55      9.41 o 
   2   3   7      177.96      193.13      3.80 o 
   3   3   7     4014.50     4588.89     26.61 o 
   4   3   7        0.18       -2.70      1.80 o 
   5   3   7        7.09        5.69      2.55 o 
   6   3   7       19.98       28.45      3.45 o 
   7   3   7      179.22      155.14      6.00 o 
   8   3   7      712.98      793.96     13.97 o 
   9   3   7       36.68       34.84      5.09 o 
  10   3   7       35.30       27.68      5.70 o 
  11   3   7      923.49      891.62     19.55 o 
  12   3   7        9.59       -0.35      6.86 o 
  13   3   7      102.95       74.91      9.93 o 
  14   3   7       36.90       47.36      9.43 o 
  15   3   7      175.91      176.96     13.53 o 
  16   3   7        9.98       -9.41      7.76 o 
  17   3   7        0.01       -9.32      8.31 o 
  18   3   7       77.27       67.37     11.82 o 
  19   3   7       77.83       65.99     11.97 o 
  20   3   7       20.78       24.71     11.25 o 
  21   3   7       23.13       36.03     13.13 o 
  22   3   7        3.05       20.44     12.50 o 
   0   4   7     1617.72     1607.25     18.78 o 
   1   4   7     1285.87     1305.88     11.56 o 
   2   4   7      507.16      484.88      7.16 o 
   3   4   7     2657.40     2646.46     19.79 o 
   4   4   7       72.84       72.72      3.22 o 
   5   4   7     2163.08     2271.44     18.36 o 
   6   4   7      127.37      136.88      4.69 o 
   7   4   7       70.71       75.89      4.63 o 
   8   4   7       77.42       73.89      5.27 o 
   9   4   7       56.77       71.62      5.56 o 
  10   4   7      694.03      699.84     15.28 o 
  11   4   7      438.16      443.75     13.21 o 
  12   4   7      813.38      768.94     17.39 o 
  13   4   7       13.62        6.01      5.92 o 
  14   4   7       16.66       17.43      6.96 o 
  15   4   7       35.56       55.21      8.55 o 
  16   4   7      167.60      139.16     13.18 o 
  17   4   7      189.98      180.78     14.86 o 
  18   4   7      230.65      231.83     17.03 o 
  19   4   7      125.00      132.55     14.34 o 
  20   4   7        4.37       -5.41     11.71 o 
  21   4   7       56.24       52.23     15.09 o 
   1   5   7       34.04       38.58      2.85 o 
   2   5   7      482.17      478.11      7.18 o 
   3   5   7     1805.66     1932.91     16.98 o 
   4   5   7       54.22       45.10      3.82 o 
   5   5   7     2709.76     2701.19     37.31 o 
   6   5   7      192.25      182.25      6.31 o 
   7   5   7      763.37      773.11     12.50 o 
   8   5   7      993.68      954.26     15.08 o 
   9   5   7        4.30        1.14      3.32 o 
  10   5   7      566.68      530.67     12.48 o 
  11   5   7       73.94       70.80      7.07 o 
  12   5   7      623.14      607.90     14.63 o 
  13   5   7      407.09      425.02     14.82 o 
  14   5   7       41.52       28.86      7.27 o 
  15   5   7       14.24        7.59      7.17 o 
  16   5   7      101.52      100.46     12.71 o 
  17   5   7        7.08      -13.27      9.76 o 
  18   5   7       20.06       16.12     10.06 o 
  19   5   7      150.75      192.36     17.05 o 
  20   5   7        3.87       -0.27     10.52 o 
   0   6   7      828.81      856.43     13.08 o 
   1   6   7       85.91       87.36      3.61 o 
   2   6   7       73.32       67.39      3.66 o 
   3   6   7       44.66       42.35      3.56 o 
   4   6   7      649.51      659.41     11.14 o 
   5   6   7       51.20       44.86      5.16 o 
   6   6   7      389.75      371.80     10.87 o 
   7   6   7      854.76      806.25     15.04 o 
   8   6   7        3.10        2.23      5.06 o 
   9   6   7        1.05       -9.48      6.32 o 
  10   6   7      696.07      617.91     18.34 o 
  11   6   7        0.41        1.61      7.64 o 
  12   6   7       27.49       41.73      8.61 o 
  13   6   7      437.41      434.04     17.46 o 
  14   6   7       18.72       18.76      8.26 o 
  15   6   7       45.81       50.18      9.50 o 
  16   6   7        6.41       -5.20      9.29 o 
  17   6   7       63.11       86.84     13.27 o 
  18   6   7       13.89       11.51     10.98 o 
  19   6   7        0.00       12.63     11.57 o 
   1   7   7      418.29      421.76      7.47 o 
   2   7   7       10.15        1.26      2.58 o 
   3   7   7       13.95       12.51      3.13 o 
   4   7   7      561.81      575.32     10.54 o 
   5   7   7      701.53      707.61     13.50 o 
   6   7   7       27.65       26.47      5.75 o 
   7   7   7      176.61      186.37      9.24 o 
   8   7   7      765.60      723.81     18.55 o 
   9   7   7      117.45      131.45     13.08 o 
  10   7   7      269.54      262.81     15.60 o 
  11   7   7       59.72       56.76     10.01 o 
  12   7   7        5.31        1.47      8.46 o 
  13   7   7       88.95       74.15     11.81 o 
  14   7   7        6.11      -10.07      8.88 o 
  15   7   7       70.72       68.67     11.99 o 
  16   7   7        0.04        1.20      9.74 o 
  17   7   7        9.61       16.11     11.14 o 
  18   7   7        1.72      -14.90      9.93 o 
   0   8   7      845.63      819.28     19.49 o 
   1   8   7        0.50       -6.05      4.03 o 
   2   8   7      233.89      238.44      8.90 o 
   3   8   7      341.64      355.83     13.42 o 
   4   8   7       22.05       23.50      5.75 o 
   5   8   7      580.48      578.94     14.80 o 
   6   8   7      268.65      256.68     12.13 o 
   7   8   7        4.88       -0.83      6.79 o 
   8   8   7       31.15       37.13      8.38 o 
   9   8   7       17.60        6.89      8.19 o 
  10   8   7       50.95       42.77     14.25 o 
  11   8   7      386.97      385.04     19.31 o 
  12   8   7        2.93       -1.25      9.02 o 
  13   8   7       69.57       84.96     12.35 o 
  14   8   7       25.20       21.11     10.93 o 
  15   8   7      149.61      153.42     15.57 o 
  16   8   7        1.32        6.42     10.32 o 
   1   9   7      187.08      167.05      7.78 o 
   2   9   7       46.06       41.98      6.23 o 
   3   9   7       33.71       26.28      5.23 o 
   4   9   7        0.01        6.55      5.21 o 
   5   9   7      270.08      288.85     13.41 o 
   6   9   7      127.41      116.57      9.95 o 
   7   9   7      202.78      227.66     13.98 o 
   8   9   7        0.19        2.86      7.95 o 
   9   9   7       73.73       78.23     10.90 o 
  10   9   7        5.22       -1.73      8.50 o 
  11   9   7       17.50        7.47     12.29 o 
  12   9   7       77.67       72.62     12.24 o 
  13   9   7       42.94       36.30     17.38 o 
  14   9   7       94.99       92.79     13.62 o 
   0  10   7      107.88      100.95     14.46 o 
   1  10   7        8.30        2.77      8.09 o 
   2  10   7       30.64       18.15      9.16 o 
   3  10   7        0.31        5.67      8.48 o 
   4  10   7        2.77       -3.91      7.97 o 
   5  10   7       93.09       93.00     12.25 o 
   6  10   7       21.33       13.04      9.71 o 
   7  10   7        0.21      -13.22      8.81 o 
   8  10   7      127.59      133.38     11.30 o 
   9  10   7        0.51        5.90      8.76 o 
  10  10   7        4.93        7.26      9.02 o 
  11  10   7       10.53       -2.53      9.40 o 
   1  11   7        2.01       -3.24     14.06 o 
   2  11   7       45.01       32.01     10.20 o 
   3  11   7       38.75       38.97     10.60 o 
   4  11   7       18.71       23.16     10.41 o 
   5  11   7       69.16       67.39     12.39 o 
   6  11   7       12.18       12.23     12.10 o 
   7  11   7       48.22       39.21     11.57 o 
   0   0   8    14268.65    15012.01    162.15 o 
   1   0   8     2119.53     2017.77     20.36 o 
   2   0   8     2162.01     2579.16     24.04 o 
   3   0   8       26.43       25.22      5.65 o 
   4   0   8     5920.05     6196.79     73.86 o 
   5   0   8     1200.79     1360.43     48.52 o 
   6   0   8      470.16      531.19     15.02 o 
   7   0   8      363.27      364.88     13.69 o 
   8   0   8      323.99      352.65     16.13 o 
   9   0   8      114.86      101.97     10.65 o 
  10   0   8      578.02      668.30     22.12 o 
  11   0   8      306.40      258.04     20.97 o 
  12   0   8      643.24      615.01     28.65 o 
  13   0   8      422.01      404.63     25.33 o 
  14   0   8     1574.34     1509.58     46.84 o 
  15   0   8      131.34      175.09     19.59 o 
  16   0   8       80.94       92.90     17.22 o 
  17   0   8      829.21      837.43     38.22 o 
  18   0   8      295.70      352.67     28.65 o 
  19   0   8      450.90      539.41     34.39 o 
  20   0   8       18.21       26.85     15.76 o 
  21   0   8       37.11       30.51     29.76 o 
  22   0   8        8.94       10.04     15.76 o 
   1   1   8      100.03      105.29      3.05 o 
   2   1   8     3119.15     3321.68     23.63 o 
   3   1   8      377.99      491.89      7.60 o 
   4   1   8       11.22        0.36      2.68 o 
   5   1   8     1705.95     1808.31     20.67 o 
   6   1   8     6372.74     6849.54     58.21 o 
   7   1   8     1106.21     1145.67     17.58 o 
   8   1   8       15.41       21.64      4.75 o 
   9   1   8       46.32       67.28      6.22 o 
  10   1   8     1807.17     1835.18     29.74 o 
  11   1   8      902.09      919.20     36.31 o 
  12   1   8      266.60      246.24     14.02 o 
  13   1   8     2040.92     2039.12     38.70 o 
  14   1   8     1070.05     1086.25     28.16 o 
  15   1   8      112.49       89.27     11.79 o 
  16   1   8      207.27      167.03     14.48 o 
  17   1   8      125.14      118.74     13.18 o 
  18   1   8      135.32      133.31     14.02 o 
  19   1   8      486.49      484.55     24.13 o 
  20   1   8       68.17       60.74     13.67 o 
  21   1   8       47.78       41.94     13.32 o 
  22   1   8       37.99       32.61     12.67 o 
   0   2   8     1259.85     1475.66     15.31 o 
   1   2   8       61.53      103.81      2.73 o 
   2   2   8       43.54       51.45      2.30 o 
   3   2   8     1442.09     1445.05     11.74 o 
   4   2   8        0.54       -3.78      2.52 o 
   5   2   8     8131.08     8969.80     64.80 o 
   6   2   8      277.41      257.78      7.49 o 
   7   2   8      992.88     1116.49     17.07 o 
   8   2   8      145.05      185.36      7.95 o 
   9   2   8      340.14      314.75     10.32 o 
  10   2   8      383.91      409.13     12.40 o 
  11   2   8      125.60      138.58      9.49 o 
  12   2   8       95.00       99.98     10.79 o 
  13   2   8      126.58      130.08     11.91 o 
  14   2   8      102.92       81.92     11.32 o 
  15   2   8      309.69      280.63     16.73 o 
  16   2   8      171.80      180.32     14.53 o 
  17   2   8       19.71       28.75     10.44 o 
  18   2   8       30.15       42.96     11.47 o 
  19   2   8       61.09       62.64     18.16 o 
  20   2   8       83.51       71.49     13.25 o 
  21   2   8      128.20      125.49     16.03 o 
  22   2   8        8.60       -7.25     11.48 o 
   1   3   8     2601.89     2933.61     17.93 o 
   2   3   8       18.35       17.26      2.20 o 
   3   3   8       11.39        3.39      2.01 o 
   4   3   8     2964.05     3256.48     22.77 o 
   5   3   8     1038.67     1009.94     12.03 o 
   6   3   8       68.25       65.42      4.15 o 
   7   3   8      612.50      602.49     11.45 o 
   8   3   8     1815.59     1830.27     21.89 o 
   9   3   8      217.16      206.55      8.66 o 
  10   3   8       23.32       20.94      5.02 o 
  11   3   8      138.88      116.59      9.05 o 
  12   3   8      681.83      680.18     18.54 o 
  13   3   8      426.73      402.87     15.66 o 
  14   3   8       15.99        6.74      7.80 o 
  15   3   8       41.42       36.38      9.43 o 
  16   3   8       52.83       59.11     10.57 o 
  17   3   8      118.13      121.76     13.32 o 
  18   3   8        7.03       -4.01      8.95 o 
  19   3   8       99.39      105.72     13.85 o 
  20   3   8      512.35      609.36     26.36 o 
  21   3   8       53.34       72.60     13.83 o 
  22   3   8       53.83       94.78     15.18 o 
   0   4   8     5404.02     5383.52     49.02 o 
   1   4   8     3452.46     3650.89     30.00 o 
   2   4   8        0.12       -3.74      2.49 o 
   3   4   8       49.73       58.98      2.84 o 
   4   4   8     6189.93     6587.34     42.49 o 
   5   4   8       74.17       67.60      3.70 o 
   6   4   8      696.22      717.21      9.80 o 
   7   4   8      292.93      345.22      8.62 o 
   8   4   8      259.79      278.80      8.81 o 
   9   4   8      389.31      385.72     10.22 o 
  10   4   8      219.40      197.79      9.17 o 
  11   4   8      180.76      163.65      9.24 o 
  12   4   8      188.16      174.33      9.93 o 
  13   4   8       15.13        7.66      6.20 o 
  14   4   8      175.09      171.16     10.82 o 
  15   4   8      102.12      110.37      9.61 o 
  16   4   8       22.49       22.64      7.93 o 
  17   4   8      142.94      143.21     13.95 o 
  18   4   8        1.34        3.55      9.19 o 
  19   4   8       24.27       30.86     10.87 o 
  20   4   8       12.27       14.01     14.55 o 
  21   4   8       99.26      122.98     18.18 o 
   1   5   8      389.32      445.27      7.31 o 
   2   5   8       14.59       11.12      3.07 o 
   3   5   8       84.03      107.41      4.86 o 
   4   5   8      298.03      336.51      7.88 o 
   5   5   8        0.14        0.61      3.61 o 
   6   5   8      111.45      115.06      5.85 o 
   7   5   8      734.29      723.50     12.67 o 
   8   5   8      101.43      107.28      5.24 o 
   9   5   8       10.35        1.96      4.67 o 
  10   5   8       89.69       92.15      6.78 o 
  11   5   8      329.57      325.41     14.00 o 
  12   5   8      446.96      460.31     15.09 o 
  13   5   8        5.19        3.12      6.27 o 
  14   5   8       37.02       26.45      7.27 o 
  15   5   8      119.33       90.58     11.16 o 
  16   5   8       35.72       25.49      9.87 o 
  17   5   8       21.08        8.35     10.05 o 
  18   5   8       40.46       30.43     11.13 o 
  19   5   8       20.61       30.40     11.60 o 
  20   5   8        6.46        2.77     12.99 o 
   0   6   8       34.61       13.04      4.53 o 
   1   6   8       38.56       22.56      3.44 o 
   2   6   8     1483.29     1503.21     15.51 o 
   3   6   8     2735.24     2771.04     26.30 o 
   4   6   8      643.39      646.00     11.48 o 
   5   6   8      825.16      861.64     14.48 o 
   6   6   8     2210.58     2138.54     26.21 o 
   7   6   8     1285.57     1325.29     21.44 o 
   8   6   8        5.26       -7.47      4.98 o 
   9   6   8       21.86        8.30      6.64 o 
  10   6   8      642.60      614.91     18.46 o 
  11   6   8     1047.79     1010.74     23.14 o 
  12   6   8      458.72      485.65     17.46 o 
  13   6   8       64.68       44.07      9.06 o 
  14   6   8        1.74       -1.02      7.52 o 
  15   6   8       35.62       39.38      9.15 o 
  16   6   8       17.65       32.02     11.14 o 
  17   6   8       41.96       40.10     11.44 o 
  18   6   8       28.67       28.39     11.96 o 
  19   6   8      109.72      127.03     15.79 o 
   1   7   8       12.03        4.61      3.11 o 
   2   7   8       30.69       26.19      3.66 o 
   3   7   8       18.99       12.44      3.71 o 
   4   7   8      799.20      787.99     24.88 o 
   5   7   8       14.82       15.66      5.27 o 
   6   7   8        4.01       -0.62      4.89 o 
   7   7   8      249.30      274.46     14.44 o 
   8   7   8      340.54      354.87     15.06 o 
   9   7   8     1135.65     1124.43     27.28 o 
  10   7   8       14.82        6.07      8.48 o 
  11   7   8        7.59       14.92      9.07 o 
  12   7   8       91.74      115.43     15.23 o 
  13   7   8        1.00        9.53      9.24 o 
  14   7   8       28.40       22.65     10.43 o 
  15   7   8       92.34       85.34     13.44 o 
  16   7   8       12.68        8.78      9.83 o 
  17   7   8        4.75       -0.49      9.98 o 
  18   7   8       20.39        4.71     10.36 o 
   0   8   8      134.62      135.28     10.94 o 
   1   8   8       24.19       22.29      5.31 o 
   2   8   8       11.65       12.16      5.04 o 
   3   8   8      223.24      206.77      9.40 o 
   4   8   8       58.62       49.25      6.52 o 
   5   8   8        0.05       -5.92      5.18 o 
   6   8   8       16.43       20.77      6.20 o 
   7   8   8       29.48       35.55      7.76 o 
   8   8   8       54.22       49.41     13.67 o 
   9   8   8        0.11        0.61      7.80 o 
  10   8   8        0.11       -2.89     11.71 o 
  11   8   8       12.31       21.81      9.76 o 
  12   8   8       47.93       52.62     11.12 o 
  13   8   8       18.35       31.13     11.51 o 
  14   8   8       36.14       36.15     12.30 o 
  15   8   8        1.34        8.77     10.01 o 
  16   8   8       26.22        6.46     10.90 o 
   1   9   8      361.33      346.27     10.80 o 
   2   9   8        2.11       -7.41      4.94 o 
   3   9   8       14.04       -2.11      4.94 o 
   4   9   8      378.95      364.21     12.73 o 
   5   9   8      445.83      439.46     13.99 o 
   6   9   8       25.46       31.96      7.91 o 
   7   9   8      198.42      176.01     11.86 o 
   8   9   8      166.14      187.85     17.16 o 
   9   9   8       25.68       24.36      9.11 o 
  10   9   8        3.24        7.29      9.27 o 
  11   9   8       92.98       88.99     12.74 o 
  12   9   8       82.25      118.55     13.46 o 
  13   9   8      265.16      243.44     18.00 o 
  14   9   8        5.06       10.81     11.91 o 
   0  10   8       17.36       44.89     12.92 o 
   1  10   8       24.72        6.46      8.62 o 
   2  10   8       11.59       -4.18      8.73 o 
   3  10   8       33.99       32.46     10.29 o 
   4  10   8        5.93       28.56      9.86 o 
   5  10   8      131.29      139.33     14.09 o 
   6  10   8        0.04        4.03      9.51 o 
   7  10   8       39.06       52.10     11.78 o 
   8  10   8       38.26       43.39     11.31 o 
   9  10   8        1.86        4.92      7.60 o 
  10  10   8       70.98       75.02     15.83 o 
  11  10   8      125.62      127.67     14.32 o 
   1  11   8       18.46        2.85     10.11 o 
   2  11   8        4.30        3.29      9.96 o 
   3  11   8       69.07       50.90     11.71 o 
   4  11   8      113.23      119.93     13.72 o 
   5  11   8       19.30       25.81     10.87 o 
   6  11   8       78.31       62.41     12.02 o 
   1   1   9      131.01      172.77      4.81 o 
   2   1   9     2428.04     2672.53     19.92 o 
   3   1   9     2805.65     3034.83     24.65 o 
   4   1   9      678.95      700.21     11.06 o 
   5   1   9     2251.68     2219.82     22.71 o 
   6   1   9      198.79      148.84      7.92 o 
   7   1   9     1110.02     1020.23     15.86 o 
   8   1   9      309.39      275.59      9.36 o 
   9   1   9     1934.14     1925.57     28.12 o 
  10   1   9      976.69      977.23     18.23 o 
  11   1   9       49.55       51.40      7.95 o 
  12   1   9       31.39       26.63      8.75 o 
  13   1   9       53.07       37.04     10.11 o 
  14   1   9      173.61      195.09     14.68 o 
  15   1   9      167.76      157.31     22.84 o 
  16   1   9        1.67      -11.83      7.89 o 
  17   1   9      157.46      186.32     15.69 o 
  18   1   9       30.66       45.70     11.40 o 
  19   1   9       92.72       84.66     13.44 o 
  20   1   9        3.84       10.22     10.95 o 
  21   1   9       31.18       32.80     13.05 o 
  22   1   9        2.70      -10.05     11.12 o 
   0   2   9     7410.59     8095.49     69.45 o 
   1   2   9      377.31      286.15      6.25 o 
   2   2   9     4748.64     4894.16     31.51 o 
   3   2   9      103.47       78.90      4.56 o 
   4   2   9      377.63      317.42      8.10 o 
   5   2   9      164.29      177.37      6.53 o 
   6   2   9     1049.21      961.84     13.85 o 
   7   2   9      158.65      183.59      7.02 o 
   8   2   9       19.43       13.46      4.52 o 
   9   2   9      446.44      445.44     12.17 o 
  10   2   9      415.62      445.33     13.88 o 
  11   2   9     1141.23     1108.33     21.25 o 
  12   2   9      141.42      146.85     15.21 o 
  13   2   9     1201.62     1200.97     26.22 o 
  14   2   9       53.23       63.07     10.24 o 
  15   2   9       18.13        1.93      8.75 o 
  16   2   9       38.47       31.99     10.30 o 
  17   2   9      954.89      983.10     34.56 o 
  18   2   9      389.80      365.88     21.28 o 
  19   2   9       18.60       53.10     12.44 o 
  20   2   9        4.01       15.00     11.08 o 
  21   2   9        8.15       -5.02     11.32 o 
  22   2   9      124.19      137.45     17.03 o 
   1   3   9      344.23      348.81      5.50 o 
   2   3   9      387.52      414.63      6.54 o 
   3   3   9       74.15       81.83      3.58 o 
   4   3   9      124.68      152.13      4.72 o 
   5   3   9       36.53       28.27      3.41 o 
   6   3   9     1941.15     2150.34     21.31 o 
   7   3   9     1065.45     1170.36     16.94 o 
   8   3   9      410.55      439.39     14.97 o 
   9   3   9      285.90      270.23     10.95 o 
  10   3   9     1016.87      942.45     17.36 o 
  11   3   9       74.42       62.55      6.79 o 
  12   3   9       15.66        5.55      6.78 o 
  13   3   9      224.22      186.42     17.42 o 
  14   3   9        0.71      -13.83      9.36 o 
  15   3   9      301.10      287.56     15.00 o 
  16   3   9        7.56       12.45      7.90 o 
  17   3   9      121.83      115.07     11.60 o 
  18   3   9        2.59        6.59      9.72 o 
  19   3   9       34.25       31.70     11.29 o 
  20   3   9        1.29        5.55     11.03 o 
  21   3   9       47.90       37.35     12.72 o 
   0   4   9     1601.23     1616.47     18.95 o 
   1   4   9      626.83      690.00      8.42 o 
   2   4   9      866.00      875.10      9.34 o 
   3   4   9       79.24       64.28      3.19 o 
   4   4   9      302.89      337.38      6.39 o 
   5   4   9       69.93       78.58      4.37 o 
   6   4   9      450.31      424.40      8.47 o 
   7   4   9       77.26       69.97      5.18 o 
   8   4   9     1099.02     1150.35     16.84 o 
   9   4   9      134.87      115.34      6.89 o 
  10   4   9      241.67      225.53      9.14 o 
  11   4   9      244.64      221.54     10.07 o 
  12   4   9       29.64       26.55      6.68 o 
  13   4   9      338.41      331.69     17.24 o 
  14   4   9        1.16       -2.86      6.09 o 
  15   4   9      543.24      545.20     17.06 o 
  16   4   9      144.59      142.28     12.58 o 
  17   4   9       83.06       96.23     11.51 o 
  18   4   9       16.46       16.12     12.33 o 
  19   4   9        0.64       10.85     12.03 o 
  20   4   9       93.34      125.97     17.93 o 
   1   5   9       85.47       79.05      4.46 o 
   2   5   9        1.72       -3.73      2.95 o 
   3   5   9     1021.51     1082.97     15.47 o 
   4   5   9       61.23       57.49      4.53 o 
   5   5   9       86.75      101.33      4.75 o 
   6   5   9        5.77        3.94      3.28 o 
   7   5   9      153.92      153.41      7.08 o 
   8   5   9     3632.10     3542.50     37.95 o 
   9   5   9     1143.69     1129.43     28.12 o 
  10   5   9     1017.50      983.26     16.30 o 
  11   5   9       73.50       78.22      8.36 o 
  12   5   9      208.01      206.14     11.51 o 
  13   5   9       25.41       30.84      9.52 o 
  14   5   9       33.92       32.81      8.65 o 
  15   5   9        2.15        1.36      8.34 o 
  16   5   9       15.16        4.21      8.60 o 
  17   5   9       24.88       35.42     10.69 o 
  18   5   9       21.77       13.67     10.79 o 
  19   5   9      112.89      107.90     15.03 o 
  20   5   9        7.64        3.98     16.60 o 
   0   6   9       10.43       -6.44      4.29 o 
   1   6   9      355.20      340.71      7.90 o 
   2   6   9      339.01      316.25      7.82 o 
   3   6   9      717.05      723.08     11.61 o 
   4   6   9       25.50       34.26      4.78 o 
   5   6   9      582.21      554.56     13.23 o 
   6   6   9      149.71      156.62      7.96 o 
   7   6   9      173.53      200.82      9.59 o 
   8   6   9      276.05      269.89     11.82 o 
   9   6   9      133.50      143.77     12.60 o 
  10   6   9        7.87       -1.91      6.40 o 
  11   6   9      284.29      278.94     14.04 o 
  12   6   9       17.40       14.00      7.74 o 
  13   6   9      250.85      242.86     14.31 o 
  14   6   9       93.97      115.62     11.59 o 
  15   6   9       16.47       29.55      9.12 o 
  16   6   9        0.97       -9.43      9.96 o 
  17   6   9        3.93       -4.21     10.19 o 
  18   6   9      142.09      143.37     16.17 o 
  19   6   9        0.15       10.29     11.80 o 
   1   7   9       60.64       65.50      4.65 o 
   2   7   9        0.03       -6.21      4.14 o 
   3   7   9       58.55       62.90      6.02 o 
   4   7   9       23.13       24.76      5.62 o 
   5   7   9      121.27      131.16      7.75 o 
   6   7   9       86.82       88.78      7.33 o 
   7   7   9      417.87      402.04     12.90 o 
   8   7   9      131.94      121.72     11.36 o 
   9   7   9      511.11      530.86     20.23 o 
  10   7   9      322.79      309.22     16.88 o 
  11   7   9      318.31      374.46     19.02 o 
  12   7   9       21.39       23.78      9.98 o 
  13   7   9      120.20      118.58     13.18 o 
  14   7   9       35.15       51.21     11.53 o 
  15   7   9       24.28       42.40     11.14 o 
  16   7   9        4.26       -6.29      9.76 o 
  17   7   9       12.10        5.01     10.41 o 
   0   8   9     1159.03     1101.06     24.56 o 
   1   8   9      816.46      835.39     15.93 o 
   2   8   9      102.42       88.58      7.07 o 
   3   8   9       52.98       24.05      5.82 o 
   4   8   9       17.33       16.58      6.21 o 
   5   8   9      190.81      190.31     11.23 o 
   6   8   9        4.49        5.30      6.21 o 
   7   8   9        6.42       10.36      6.53 o 
   8   8   9       15.23        5.15      6.77 o 
   9   8   9        1.43       -3.39      7.97 o 
  10   8   9        1.54        0.42      8.94 o 
  11   8   9      104.56      111.25     13.35 o 
  12   8   9        9.98        6.04      9.47 o 
  13   8   9       95.09      108.19     13.58 o 
  14   8   9       90.39      109.99     13.74 o 
  15   8   9       92.71      114.63     24.21 o 
   1   9   9      180.67      179.87     11.04 o 
   2   9   9        5.73       -4.51      5.85 o 
   3   9   9        0.71       -8.07      5.38 o 
   4   9   9       12.36       12.82      5.94 o 
   5   9   9      340.50      335.40     13.31 o 
   6   9   9       11.35       22.96      7.03 o 
   7   9   9        2.71        1.37      7.60 o 
   8   9   9        1.98       -5.58      7.17 o 
   9   9   9       80.82       85.90     10.52 o 
  10   9   9       50.92       47.17     12.29 o 
  11   9   9        2.89       11.89      9.65 o 
  12   9   9      128.36      131.16     16.41 o 
  13   9   9        2.44       20.85     10.96 o 
   0  10   9      218.68      254.36     24.65 o 
   1  10   9       72.99       76.02     11.33 o 
   2  10   9        1.55        1.72      9.56 o 
   3  10   9       19.09        3.76      9.62 o 
   4  10   9        2.79        1.20      7.36 o 
   5  10   9       10.76       -0.06     11.91 o 
   6  10   9       11.91       -0.48      9.72 o 
   7  10   9        0.10       -6.27      9.52 o 
   8  10   9        0.70        5.32     10.30 o 
   9  10   9       30.73       30.05      9.41 o 
  10  10   9       57.85       51.15     10.30 o 
   1  11   9       10.09        7.78     11.52 o 
   2  11   9       16.42        7.42     10.78 o 
   3  11   9       24.69       28.67     11.11 o 
   4  11   9       67.44       78.39     12.85 o 
   5  11   9       36.65       25.91     11.38 o 
   0   0  10     4384.30     4554.91     94.68 o 
   1   0  10      737.09      664.09     22.45 o 
   2   0  10     8424.29     9492.57     86.03 o 
   3   0  10     7275.03     7789.94     72.59 o 
   4   0  10        1.17       -7.82      5.21 o 
   5   0  10      726.94      687.63     18.24 o 
   6   0  10     1513.43     1619.79     29.57 o 
   7   0  10      193.28      173.48     11.14 o 
   8   0  10      235.84      268.74     18.62 o 
   9   0  10      204.65      190.96     12.30 o 
  10   0  10       72.60       94.41     10.05 o 
  11   0  10       49.85       41.39      8.95 o 
  12   0  10       14.62        4.12     14.20 o 
  13   0  10        9.45       20.97     12.43 o 
  14   0  10      488.80      508.32     37.20 o 
  15   0  10      165.89      185.88     20.98 o 
  16   0  10     1950.50     2163.10     62.15 o 
  17   0  10        1.11        1.35     13.39 o 
  18   0  10       69.60       79.74     25.70 o 
  19   0  10      530.16      505.84     36.31 o 
  20   0  10       48.15       60.14     19.59 o 
  21   0  10      172.58      152.85     24.87 o 
  22   0  10        0.03      -15.63     23.67 o 
   1   1  10     1318.53     1294.24     14.11 o 
   2   1  10     2207.69     2462.85     22.33 o 
   3   1  10     1359.34     1480.53     15.91 o 
   4   1  10     3681.46     3795.02     31.61 o 
   5   1  10     2637.11     2642.76     26.15 o 
   6   1  10       17.22        0.29      4.15 o 
   7   1  10      238.45      222.73      8.67 o 
   8   1  10       11.00        3.01      4.42 o 
   9   1  10      211.31      172.23      8.82 o 
  10   1  10      376.40      379.84     13.43 o 
  11   1  10     1551.41     1600.75     26.80 o 
  12   1  10     1702.36     1746.88     31.67 o 
  13   1  10      425.22      425.24     17.29 o 
  14   1  10      148.80      142.94     13.29 o 
  15   1  10      651.28      601.61     22.93 o 
  16   1  10       29.19       37.96     10.64 o 
  17   1  10      231.25      251.77     17.82 o 
  18   1  10      125.36      152.23     15.49 o 
  19   1  10      186.63      201.16     24.01 o 
  20   1  10      113.44      106.50     15.21 o 
  21   1  10      186.24      190.26     18.85 o 
   0   2  10     1345.79     1657.99     19.98 o 
   1   2  10       49.11       44.13      3.24 o 
   2   2  10       91.14      106.42      3.61 o 
   3   2  10     1192.55     1210.80     11.92 o 
   4   2  10     1780.77     1975.40     19.63 o 
   5   2  10       51.23       41.56      4.56 o 
   6   2  10        2.03       -4.49      3.30 o 
   7   2  10      454.77      466.81     10.44 o 
   8   2  10       17.12       19.02      4.44 o 
   9   2  10      162.38      140.15      7.75 o 
  10   2  10     1172.87     1190.09     21.05 o 
  11   2  10      269.89      263.80     12.12 o 
  12   2  10      104.95      103.11      9.36 o 
  13   2  10       99.70       90.26      9.56 o 
  14   2  10      232.26      211.59     16.43 o 
  15   2  10        4.21       -1.67      7.67 o 
  16   2  10        2.58      -11.37      7.58 o 
  17   2  10        0.89       -2.89     14.64 o 
  18   2  10      380.70      396.26     29.09 o 
  19   2  10       31.81       43.00     12.12 o 
  20   2  10       21.36       38.43     12.64 o 
  21   2  10       51.42       30.02     12.74 o 
   1   3  10       41.96       48.97      3.01 o 
   2   3  10        1.32       -0.12      2.23 o 
   3   3  10      202.93      194.02      5.22 o 
   4   3  10      222.57      188.46      5.71 o 
   5   3  10      185.04      154.96      5.99 o 
   6   3  10      415.90      422.28      9.25 o 
   7   3  10      827.78      842.09     12.92 o 
   8   3  10     1617.79     1642.03     20.40 o 
   9   3  10      537.78      493.54     12.37 o 
  10   3  10      339.72      324.18     13.12 o 
  11   3  10     1398.71     1304.19     21.65 o 
  12   3  10       86.51       68.78      7.91 o 
  13   3  10      260.40      244.46     19.98 o 
  14   3  10       16.40       -2.67      7.28 o 
  15   3  10        3.24        7.25      7.43 o 
  16   3  10      224.54      214.29     17.91 o 
  17   3  10       22.27       15.57      8.73 o 
  18   3  10       14.42       10.38      8.89 o 
  19   3  10        7.20       14.54     11.42 o 
  20   3  10      163.18      204.43     18.17 o 
  21   3  10        5.31       -1.86     13.52 o 
   0   4  10     1680.81     1471.34     17.89 o 
   1   4  10      653.97      626.75      7.28 o 
   2   4  10       10.75        1.67      2.55 o 
   3   4  10      470.18      423.89      7.99 o 
   4   4  10      553.48      534.18      8.65 o 
   5   4  10      407.73      489.83      9.03 o 
   6   4  10      436.70      450.12      9.53 o 
   7   4  10      348.66      341.97      8.96 o 
   8   4  10      482.79      457.77     10.25 o 
   9   4  10        0.30       -2.97      4.73 o 
  10   4  10      103.39       86.55      8.75 o 
  11   4  10       19.84       31.69      6.43 o 
  12   4  10      455.16      448.01     14.44 o 
  13   4  10        1.38       -5.51      6.15 o 
  14   4  10        0.05       -8.23      6.20 o 
  15   4  10      228.89      214.50     13.86 o 
  16   4  10       89.09       92.02     10.98 o 
  17   4  10      131.22      136.09     12.77 o 
  18   4  10        2.29        0.14     10.02 o 
  19   4  10      323.26      351.32     22.03 o 
  20   4  10       29.37       30.43     13.04 o 
   1   5  10        1.53       -0.17      3.04 o 
   2   5  10      119.15      126.77      5.72 o 
   3   5  10      180.24      186.26      6.74 o 
   4   5  10        6.97        3.54      2.73 o 
   5   5  10      265.35      273.61      8.86 o 
   6   5  10     1520.56     1506.86     17.68 o 
   7   5  10      332.62      292.41      8.24 o 
   8   5  10      138.05      133.07      7.72 o 
   9   5  10       15.11       11.26      9.02 o 
  10   5  10       66.25       77.40      7.33 o 
  11   5  10      161.42      185.75      9.85 o 
  12   5  10      174.06      152.39     10.14 o 
  13   5  10       13.04       11.94      8.50 o 
  14   5  10       22.24       27.85      8.79 o 
  15   5  10        0.04        3.18      8.18 o 
  16   5  10       30.11       20.39      9.60 o 
  17   5  10       44.30       60.38     11.22 o 
  18   5  10        2.55        3.43     10.50 o 
  19   5  10        0.00       -7.81     10.52 o 
   0   6  10       42.37       35.26      5.65 o 
   1   6  10      586.11      543.10      9.98 o 
   2   6  10      595.42      607.74     10.85 o 
   3   6  10      204.43      199.84      7.22 o 
   4   6  10     1089.93     1119.41     18.13 o 
   5   6  10     1091.98     1054.14     17.87 o 
   6   6  10      231.65      240.57     10.21 o 
   7   6  10       71.11       93.15      8.05 o 
   8   6  10     1997.81     2000.71     27.95 o 
   9   6  10        2.00       -4.89      6.45 o 
  10   6  10       63.89       66.69      8.33 o 
  11   6  10      118.65      118.11     10.79 o 
  12   6  10      572.01      597.17     19.28 o 
  13   6  10      506.75      541.57     19.21 o 
  14   6  10      157.88      159.98     12.97 o 
  15   6  10      219.10      208.73     19.52 o 
  16   6  10       24.55       28.19     10.62 o 
  17   6  10       71.18       73.93     13.55 o 
  18   6  10      140.18      134.79     16.03 o 
   1   7  10       36.51       38.39      4.94 o 
   2   7  10        1.50       -5.15      4.14 o 
   3   7  10      102.17       91.77      7.04 o 
   4   7  10       48.65       48.75      6.38 o 
   5   7  10       78.01       86.55      7.58 o 
   6   7  10       16.31       21.89      6.21 o 
   7   7  10      123.50      124.02      8.97 o 
   8   7  10      533.77      566.63     16.81 o 
   9   7  10      187.84      172.22     11.37 o 
  10   7  10        2.95       -4.45      8.78 o 
  11   7  10      955.85      958.83     26.99 o 
  12   7  10       28.15       31.29     10.69 o 
  13   7  10       13.46        3.20      9.01 o 
  14   7  10      128.81      130.14     14.43 o 
  15   7  10        5.23       12.45     10.27 o 
  16   7  10       35.17       25.15     11.18 o 
  17   7  10        4.24        6.69     10.94 o 
   0   8  10        5.47        7.47      7.47 o 
   1   8  10       28.89       34.01      6.26 o 
   2   8  10       69.12       89.77      9.15 o 
   3   8  10       28.52       25.26      6.26 o 
   4   8  10      154.37      144.94      9.27 o 
   5   8  10       10.04        7.10      6.07 o 
   6   8  10       14.23        6.37      6.34 o 
   7   8  10      284.58      252.88     12.53 o 
   8   8  10      374.21      355.88     14.93 o 
   9   8  10      310.39      312.05     15.90 o 
  10   8  10      303.94      309.15     16.48 o 
  11   8  10       73.47       78.60     11.92 o 
  12   8  10        9.35      -10.93      9.57 o 
  13   8  10        1.83        1.09     10.35 o 
  14   8  10        2.60      -11.50      9.74 o 
  15   8  10       95.17       76.94     13.25 o 
   1   9  10        0.82       -7.77      5.18 o 
   2   9  10      188.91      169.66      9.75 o 
   3   9  10        6.96        3.90      6.13 o 
   4   9  10       35.82       32.33      7.07 o 
   5   9  10       46.00       60.00      7.84 o 
   6   9  10      202.94      231.52     13.51 o 
   7   9  10       25.09       26.60      7.63 o 
   8   9  10        4.37        4.29      8.35 o 
   9   9  10       95.12       90.90     11.12 o 
  10   9  10       92.04      125.93     12.31 o 
  11   9  10      166.79      215.36     15.02 o 
  12   9  10      193.28      268.09     16.67 o 
   0  10  10       10.49       15.77     25.02 o 
   1  10  10      110.29      113.79     13.54 o 
   2  10  10       12.33       25.30     10.50 o 
   3  10  10      122.28      129.55     13.80 o 
   4  10  10        9.16        5.56      7.86 o 
   5  10  10       71.05       59.72      9.79 o 
   6  10  10        0.95        5.54     10.11 o 
   7  10  10        0.05       -8.34      9.67 o 
   8  10  10        7.74       -4.75     11.52 o 
   9  10  10        1.65       -8.66      8.30 o 
   1  11  10       26.92       21.84     13.34 o 
   2  11  10       38.17       39.08     12.03 o 
   3  11  10       12.72       15.19     11.11 o 
   1   1  11      812.39      871.88     13.20 o 
   2   1  11      231.84      235.01      6.74 o 
   3   1  11      944.96      969.38     12.62 o 
   4   1  11       79.50      107.98      5.08 o 
   5   1  11      801.05      804.07     13.02 o 
   6   1  11      373.89      356.25      9.96 o 
   7   1  11      577.26      572.47     13.00 o 
   8   1  11      628.43      637.32     13.91 o 
   9   1  11     1191.68     1246.43     19.94 o 
  10   1  11        6.49       -3.65      5.21 o 
  11   1  11      184.83      174.22      9.58 o 
  12   1  11     2202.10     2182.52     32.62 o 
  13   1  11       10.29       -1.35      7.60 o 
  14   1  11      177.43      130.32     11.81 o 
  15   1  11      162.24      138.12     12.21 o 
  16   1  11       86.23       79.10     11.10 o 
  17   1  11      177.29      183.59     16.59 o 
  18   1  11      146.49      147.85     15.63 o 
  19   1  11       56.16       61.51     14.84 o 
  20   1  11       40.23       19.40     12.89 o 
  21   1  11        7.33       -2.70     11.29 o 
   0   2  11     5137.43     5171.73     51.97 o 
   1   2  11      942.12      980.37     12.05 o 
   2   2  11        0.18       -4.58      3.05 o 
   3   2  11      178.88      143.04      5.03 o 
   4   2  11      249.68      247.48      6.76 o 
   5   2  11       12.85       12.92      3.53 o 
   6   2  11       22.35       17.17      4.23 o 
   7   2  11       16.59       16.89      4.46 o 
   8   2  11      159.70      161.44      7.68 o 
   9   2  11      580.91      635.39     13.34 o 
  10   2  11      276.31      262.50     10.82 o 
  11   2  11      466.58      478.38     13.84 o 
  12   2  11       60.72       38.83      7.73 o 
  13   2  11        0.37      -10.54      7.03 o 
  14   2  11      119.79      106.24     13.72 o 
  15   2  11       47.52       50.16      9.48 o 
  16   2  11      442.82      434.22     19.31 o 
  17   2  11      116.70      101.32     11.94 o 
  18   2  11      314.21      326.06     18.11 o 
  19   2  11       77.60       87.25     12.41 o 
  20   2  11      293.75      300.80     18.73 o 
  21   2  11       42.10       25.56     12.44 o 
   1   3  11      151.41      139.33      5.00 o 
   2   3  11      448.93      443.95      7.30 o 
   3   3  11      257.79      274.85      6.36 o 
   4   3  11        0.01       -4.15      2.77 o 
   5   3  11      557.69      560.60      9.54 o 
   6   3  11       34.75       37.44      4.47 o 
   7   3  11       27.48       20.04      4.45 o 
   8   3  11       40.09       34.48      5.31 o 
   9   3  11      484.02      466.63     11.81 o 
  10   3  11       13.95       13.78      5.68 o 
  11   3  11      106.91       88.14      8.18 o 
  12   3  11       78.52       80.85      8.19 o 
  13   3  11     1782.40     1784.37     29.83 o 
  14   3  11      142.07      129.53     13.76 o 
  15   3  11        0.78       -9.21      7.48 o 
  16   3  11        0.00       -5.24      7.72 o 
  17   3  11        3.02       -9.54      7.87 o 
  18   3  11        1.56        4.56     10.16 o 
  19   3  11        0.78        0.78     10.95 o 
  20   3  11       53.73       40.02     12.47 o 
   0   4  11        3.12        5.16      4.62 o 
   1   4  11     1167.90     1207.30     12.00 o 
   2   4  11      461.55      497.09      8.04 o 
   3   4  11      207.37      211.78      6.26 o 
   4   4  11      307.41      305.17      7.81 o 
   5   4  11      742.96      780.01     12.04 o 
   6   4  11      203.97      196.66      7.14 o 
   7   4  11      692.42      695.78     12.20 o 
   8   4  11     1321.14     1288.28     17.15 o 
   9   4  11      154.45      175.67      7.91 o 
  10   4  11      334.14      329.32     10.67 o 
  11   4  11      119.07      108.44      7.83 o 
  12   4  11        9.35       11.73      6.08 o 
  13   4  11       57.69       50.25      8.04 o 
  14   4  11      119.60      129.65     11.64 o 
  15   4  11       59.26       61.68     10.24 o 
  16   4  11      211.71      245.26     15.42 o 
  17   4  11      129.96      168.31     17.74 o 
  18   4  11      142.07      155.81     16.16 o 
  19   4  11       24.10       20.08     12.15 o 
  20   4  11       34.02       43.42     13.32 o 
   1   5  11        3.17        2.04      3.49 o 
   2   5  11        0.02       -4.15      3.47 o 
   3   5  11      176.95      189.75      5.93 o 
   4   5  11        2.79        2.93      2.83 o 
   5   5  11        0.14       -5.73      3.82 o 
   6   5  11      994.12     1014.71     13.41 o 
   7   5  11        6.00        6.41      4.46 o 
   8   5  11     2437.81     2493.91     29.18 o 
   9   5  11      438.57      467.19     12.92 o 
  10   5  11       31.27       24.28      5.90 o 
  11   5  11      259.79      271.06     12.96 o 
  12   5  11      121.80      126.95     11.25 o 
  13   5  11       10.03        0.32      9.30 o 
  14   5  11       17.95       17.83      8.67 o 
  15   5  11       64.91       63.48     10.53 o 
  16   5  11      140.35      128.76     12.62 o 
  17   5  11      143.47      144.79     13.60 o 
  18   5  11        2.21       -3.09      9.37 o 
  19   5  11      178.37      220.25     16.87 o 
   0   6  11       56.08       45.96      7.07 o 
   1   6  11      321.76      339.18      8.83 o 
   2   6  11       79.24       77.10      5.46 o 
   3   6  11        0.04       -6.95      4.64 o 
   4   6  11        3.03       -7.17      4.78 o 
   5   6  11       51.21       61.21      6.67 o 
   6   6  11      286.69      296.25     11.67 o 
   7   6  11      441.78      455.27     15.18 o 
   8   6  11      142.73      127.56      9.26 o 
   9   6  11      108.51       87.96      8.84 o 
  10   6  11        6.69        8.67      6.45 o 
  11   6  11       49.96       43.63      8.09 o 
  12   6  11       16.16       15.80      8.65 o 
  13   6  11        4.12       18.81      8.58 o 
  14   6  11        4.25        5.30      8.34 o 
  15   6  11       78.57       84.49     12.90 o 
  16   6  11       76.57       84.28     19.25 o 
  17   6  11        2.37       -2.27     10.54 o 
   1   7  11      145.04      137.09      7.13 o 
   2   7  11       37.38       49.38      6.01 o 
   3   7  11       73.68       90.35      7.41 o 
   4   7  11      193.24      159.20      8.96 o 
   5   7  11      117.91      130.23      8.84 o 
   6   7  11     1492.86     1480.02     23.54 o 
   7   7  11      163.42      153.97     10.75 o 
   8   7  11      142.44      143.04     10.58 o 
   9   7  11       62.76       50.05      8.51 o 
  10   7  11       62.89       80.36      9.57 o 
  11   7  11      113.06      123.29     12.12 o 
  12   7  11      249.07      237.16     21.48 o 
  13   7  11       39.60       47.17     11.53 o 
  14   7  11       28.52       15.37     10.40 o 
  15   7  11       46.89       39.19     11.79 o 
  16   7  11       19.18        9.39     10.80 o 
   0   8  11       22.07       23.43     12.54 o 
   1   8  11      289.35      303.77     11.87 o 
   2   8  11      500.93      480.19     14.84 o 
   3   8  11        4.46        2.02      6.07 o 
   4   8  11      106.39      109.27      9.07 o 
   5   8  11       17.93       12.36      6.57 o 
   6   8  11       36.10       27.69      7.42 o 
   7   8  11        2.37       -2.98      7.02 o 
   8   8  11       78.13       69.34      9.63 o 
   9   8  11      954.72      967.82     22.55 o 
  10   8  11       50.71       68.00     11.03 o 
  11   8  11       55.63       81.86     11.40 o 
  12   8  11        2.41       -0.37      8.91 o 
  13   8  11       18.88       27.02     11.32 o 
  14   8  11        9.73        3.79     10.20 o 
   1   9  11       63.69       61.38      7.46 o 
   2   9  11       23.27       31.91      7.07 o 
   3   9  11       48.14       56.44      7.76 o 
   4   9  11       17.59       14.63      6.82 o 
   5   9  11       74.44       97.00     14.26 o 
   6   9  11        2.96        1.09      7.60 o 
   7   9  11      208.87      229.15     12.73 o 
   8   9  11        1.46       -4.52      8.27 o 
   9   9  11        4.15       32.22      9.40 o 
  10   9  11      246.75      313.51     17.60 o 
  11   9  11        9.79       39.84     10.59 o 
  12   9  11        8.54       27.50      9.98 o 
   0  10  11        0.08       -7.85     14.25 o 
   1  10  11       33.56       34.95     12.74 o 
   2  10  11       13.35        4.04     10.16 o 
   3  10  11        3.30      -13.52      9.01 o 
   4  10  11        3.37        1.04      8.26 o 
   5  10  11       26.07       27.22      9.76 o 
   6  10  11       50.59       59.87     10.66 o 
   7  10  11        4.57        6.48     11.99 o 
   8  10  11        5.24      -10.00     10.52 o 
   0   0  12      210.46      215.85     17.22 o 
   1   0  12      200.07      191.83     12.12 o 
   2   0  12     6802.97     7027.75     87.07 o 
   3   0  12     6710.81     6817.34     65.40 o 
   4   0  12     1673.75     1740.00     22.67 o 
   5   0  12       99.95       96.09      8.39 o 
   6   0  12      855.43      850.23     21.97 o 
   7   0  12       92.04       81.51      9.43 o 
   8   0  12        3.05        6.21      8.00 o 
   9   0  12       31.24       19.27      7.93 o 
  10   0  12        0.79       -5.19      7.54 o 
  11   0  12       88.90       59.36     10.30 o 
  12   0  12      110.22      121.73     15.03 o 
  13   0  12      144.03      127.88     14.80 o 
  14   0  12       82.62       56.48     13.00 o 
  15   0  12      261.64      239.42     19.52 o 
  16   0  12       20.88       23.79     11.90 o 
  17   0  12        8.33       -4.03     11.18 o 
  18   0  12       89.94      109.40     16.83 o 
  19   0  12      286.61      319.53     30.12 o 
  20   0  12        4.99       49.95     29.08 o 
  21   0  12      687.62      929.96     48.67 o 
   1   1  12      508.54      481.18      9.98 o 
   2   1  12      993.54     1087.28     13.49 o 
   3   1  12       82.12      102.25      5.08 o 
   4   1  12     1343.99     1407.23     16.40 o 
   5   1  12      106.48       90.83      5.86 o 
   6   1  12      820.93      794.80     13.60 o 
   7   1  12        5.11        5.88      4.42 o 
   8   1  12      855.17      873.03     16.78 o 
   9   1  12      522.35      490.06     13.60 o 
  10   1  12       76.40       77.02      7.70 o 
  11   1  12      387.47      324.50     12.46 o 
  12   1  12     1169.64     1205.58     21.50 o 
  13   1  12       30.97       24.31      8.28 o 
  14   1  12      298.18      263.47     14.14 o 
  15   1  12       57.76       53.36      9.14 o 
  16   1  12       14.04       12.84      8.95 o 
  17   1  12        2.07      -11.89      8.42 o 
  18   1  12        8.11       16.33      9.63 o 
  19   1  12       79.64       76.19     12.35 o 
  20   1  12       11.24       10.56     10.63 o 
   0   2  12       59.17       56.15      6.10 o 
   1   2  12       13.62       10.42      3.40 o 
   2   2  12       31.04       33.81      4.01 o 
   3   2  12      205.02      211.41      6.28 o 
   4   2  12      522.64      550.51      8.70 o 
   5   2  12       55.12       80.80      5.11 o 
   6   2  12       25.04       22.73      4.80 o 
   7   2  12        6.36        1.48      4.46 o 
   8   2  12      731.89      719.54     13.88 o 
   9   2  12      292.63      295.16     10.29 o 
  10   2  12      522.83      518.27     13.55 o 
  11   2  12      794.63      771.33     17.04 o 
  12   2  12      108.27      112.54      9.03 o 
  13   2  12        2.96        4.27      6.47 o 
  14   2  12      322.90      321.06     16.35 o 
  15   2  12       14.14        6.63      8.36 o 
  16   2  12        8.24       20.87      9.08 o 
  17   2  12       11.08       14.99      8.95 o 
  18   2  12        7.22       21.26     11.26 o 
  19   2  12       53.67       75.08     12.35 o 
  20   2  12      100.98      104.12     15.62 o 
   1   3  12        3.53       18.10      4.02 o 
   2   3  12       26.28       32.23      3.18 o 
   3   3  12       31.82       23.56      3.23 o 
   4   3  12       22.58       19.94      3.52 o 
   5   3  12      650.27      718.86     10.88 o 
   6   3  12      723.01      748.54     12.56 o 
   7   3  12       64.17       67.30      5.61 o 
   8   3  12       95.83       89.53      6.22 o 
   9   3  12      571.71      592.55     13.58 o 
  10   3  12     1939.26     1920.50     24.65 o 
  11   3  12     1270.68     1230.40     21.00 o 
  12   3  12        3.54        9.48      6.33 o 
  13   3  12       74.93       77.14      7.89 o 
  14   3  12      293.77      303.78     14.25 o 
  15   3  12       64.85       60.58      9.27 o 
  16   3  12       64.68       61.82      9.43 o 
  17   3  12        0.57        6.98     10.16 o 
  18   3  12      100.35       96.28     14.18 o 
  19   3  12        8.37       -4.87     10.45 o 
  20   3  12        2.51       -4.20     15.27 o 
   0   4  12      167.42      150.94      8.26 o 
   1   4  12      580.64      506.41      9.04 o 
   2   4  12     3227.40     3243.46     26.01 o 
   3   4  12      706.21      675.55     10.52 o 
   4   4  12      324.95      341.03     11.19 o 
   5   4  12        3.23       -5.60      3.74 o 
   6   4  12      297.22      288.36      9.92 o 
   7   4  12       64.20       57.15      5.59 o 
   8   4  12     1137.34     1140.75     16.46 o 
   9   4  12      575.20      563.58     12.47 o 
  10   4  12      273.30      264.50     10.18 o 
  11   4  12      171.07      146.27      8.29 o 
  12   4  12       18.07       23.36      5.88 o 
  13   4  12       12.63        9.61      7.88 o 
  14   4  12       79.92       86.30     10.93 o 
  15   4  12      417.51      455.45     19.52 o 
  16   4  12        1.38       -2.82      9.62 o 
  17   4  12        6.75      -14.38      9.59 o 
  18   4  12       10.27        2.47     11.12 o 
  19   4  12       45.50       48.25     13.95 o 
   1   5  12       41.50       33.04      3.59 o 
   2   5  12      572.79      595.41     11.40 o 
   3   5  12       54.52       48.28      5.11 o 
   4   5  12        0.31       -4.04      2.70 o 
   5   5  12      460.34      469.52     12.80 o 
   6   5  12      291.87      283.72      9.63 o 
   7   5  12       80.81       80.72      7.48 o 
   8   5  12       22.22       29.82      5.79 o 
   9   5  12        2.73        4.99      6.22 o 
  10   5  12        3.87       -1.56      5.90 o 
  11   5  12       94.49       83.47      8.59 o 
  12   5  12        0.35       -6.00      6.49 o 
  13   5  12        1.08       -2.50      7.58 o 
  14   5  12       22.79       18.77      9.05 o 
  15   5  12       14.55       22.57      9.53 o 
  16   5  12       99.46       77.21     11.44 o 
  17   5  12       55.77       87.27     12.67 o 
  18   5  12       44.83       58.66     11.99 o 
   0   6  12      511.06      437.90     17.57 o 
   1   6  12      813.13      752.86     13.90 o 
   2   6  12      149.20      144.67      8.05 o 
   3   6  12      718.37      704.56     15.21 o 
   4   6  12     1262.20     1329.47     24.75 o 
   5   6  12      152.35      153.32      8.90 o 
   6   6  12     1923.79     1931.04     25.87 o 
   7   6  12     1137.47     1227.77     21.55 o 
   8   6  12      424.71      399.09     13.97 o 
   9   6  12       10.97       -4.51      6.05 o 
  10   6  12       41.09       26.45      7.11 o 
  11   6  12        5.74       11.82      7.03 o 
  12   6  12       96.08       73.58     11.69 o 
  13   6  12        0.31        2.38      7.68 o 
  14   6  12      243.07      264.28     15.75 o 
  15   6  12       67.60       71.26     12.72 o 
  16   6  12       55.39       77.96     12.89 o 
  17   6  12       99.37      115.23     15.29 o 
   1   7  12      177.55      180.64      8.39 o 
   2   7  12      236.85      257.34     10.90 o 
   3   7  12      137.00      123.36      8.67 o 
   4   7  12      530.38      477.97     14.24 o 
   5   7  12      907.57      945.61     20.85 o 
   6   7  12       30.58       24.60      7.93 o 
   7   7  12      458.54      501.87     16.09 o 
   8   7  12      141.97      146.39     11.14 o 
   9   7  12        0.14       -8.06      7.15 o 
  10   7  12      220.15      235.26     13.53 o 
  11   7  12      332.48      336.99     15.91 o 
  12   7  12       10.62       16.04      9.38 o 
  13   7  12       11.78       12.43      9.16 o 
  14   7  12       15.74       16.90      9.74 o 
  15   7  12        0.03        5.90     10.30 o 
   0   8  12       90.37       98.49     12.79 o 
   1   8  12       26.31       23.27      7.00 o 
   2   8  12        0.84        2.54      6.38 o 
   3   8  12      110.96       98.24      9.48 o 
   4   8  12      118.29      106.11      9.32 o 
   5   8  12        6.27       12.39      6.60 o 
   6   8  12       64.72       67.20      8.71 o 
   7   8  12        0.07      -10.53      7.02 o 
   8   8  12        1.60       -6.16      8.08 o 
   9   8  12      630.19      653.58     23.33 o 
  10   8  12       84.25      103.89     10.93 o 
  11   8  12       22.94       21.12      9.60 o 
  12   8  12        0.61        7.93      9.40 o 
  13   8  12        4.17       -7.58      8.98 o 
   1   9  12       20.29       26.51      7.44 o 
   2   9  12       67.61       57.18      8.18 o 
   3   9  12       60.13       68.52      8.66 o 
   4   9  12       43.13       52.84      8.25 o 
   5   9  12       47.51       53.30      8.60 o 
   6   9  12       60.53       70.68      9.21 o 
   7   9  12       59.80       64.27      9.34 o 
   8   9  12       93.71       83.87     10.04 o 
   9   9  12       34.23       37.91     10.08 o 
  10   9  12      121.97      158.20     13.91 o 
  11   9  12       46.94       63.39     11.33 o 
   0  10  12       35.76       24.93     16.55 o 
   1  10  12       22.66       25.23     12.99 o 
   2  10  12        0.94       -8.06     11.39 o 
   3  10  12      117.65      122.34     11.89 o 
   4  10  12       10.47        9.07      8.61 o 
   5  10  12       35.83       52.94     10.82 o 
   6  10  12       62.54       66.77     11.41 o 
   7  10  12       20.22       19.94      9.96 o 
   1   1  13      737.78      758.03     12.58 o 
   2   1  13     1077.92     1104.07     13.83 o 
   3   1  13      182.73      191.37      6.62 o 
   4   1  13       63.64       67.15      5.04 o 
   5   1  13       62.78       57.25      5.56 o 
   6   1  13      381.81      373.32     10.35 o 
   7   1  13     1575.73     1556.04     20.71 o 
   8   1  13      414.59      417.59     11.92 o 
   9   1  13      429.23      386.53     15.72 o 
  10   1  13      240.04      245.36     11.19 o 
  11   1  13       21.33       13.82      6.59 o 
  12   1  13      525.00      513.73     15.38 o 
  13   1  13       18.86       12.73      7.05 o 
  14   1  13      111.92       97.21     10.30 o 
  15   1  13        7.17       -6.01      7.40 o 
  16   1  13        2.92       -6.30      7.73 o 
  17   1  13       18.40       11.49      9.98 o 
  18   1  13       32.38       38.85     10.11 o 
  19   1  13      291.97      313.69     18.15 o 
  20   1  13       89.79      101.77     13.18 o 
   0   2  13      899.22      882.86     18.27 o 
   1   2  13      107.71       90.28      5.35 o 
   2   2  13     2004.27     2011.95     21.07 o 
   3   2  13       46.68       35.43      5.01 o 
   4   2  13     1285.02     1288.28     14.13 o 
   5   2  13       11.93       12.01      3.53 o 
   6   2  13      406.01      350.27     10.92 o 
   7   2  13      328.81      299.31     10.01 o 
   8   2  13       30.90       25.04      5.59 o 
   9   2  13     1139.54     1086.84     18.02 o 
  10   2  13       15.06       22.25      6.02 o 
  11   2  13       58.61       80.13      7.68 o 
  12   2  13      155.16      154.07      9.16 o 
  13   2  13       66.23       49.08      8.02 o 
  14   2  13       59.68       66.49      9.58 o 
  15   2  13      277.63      285.19     15.07 o 
  16   2  13      118.74      114.05     11.49 o 
  17   2  13       41.14       37.03      9.74 o 
  18   2  13       21.84       29.21     10.00 o 
  19   2  13       99.67       98.33     15.24 o 
  20   2  13      161.09      177.38     18.64 o 
   1   3  13      200.22      188.39      7.61 o 
   2   3  13        3.75        2.21      3.92 o 
   3   3  13      128.61      134.22      5.06 o 
   4   3  13        2.23       -1.22      3.07 o 
   5   3  13       98.75      107.65      5.37 o 
   6   3  13      274.49      280.36      8.77 o 
   7   3  13      143.79      135.15      7.00 o 
   8   3  13      656.01      666.19     13.40 o 
   9   3  13      252.44      267.34      9.64 o 
  10   3  13       41.34       54.37      6.93 o 
  11   3  13       28.17       33.27      6.47 o 
  12   3  13      529.33      509.93     14.73 o 
  13   3  13        9.22        4.58      6.23 o 
  14   3  13       24.75       14.62      7.14 o 
  15   3  13       10.04       -1.87      6.93 o 
  16   3  13       26.51       25.95      8.96 o 
  17   3  13       15.35        1.98      9.02 o 
  18   3  13        1.16       -3.66      9.66 o 
  19   3  13        4.43      -13.35     11.38 o 
   0   4  13     2400.88     2376.48     34.05 o 
   1   4  13      106.01       97.78      6.20 o 
   2   4  13       13.71       13.83      4.18 o 
   3   4  13      236.85      227.63      6.95 o 
   4   4  13      154.48      156.86      6.71 o 
   5   4  13       30.29       34.14      4.81 o 
   6   4  13      238.65      235.96      8.29 o 
   7   4  13        3.86       -4.74      4.42 o 
   8   4  13      156.00      162.16      7.64 o 
   9   4  13      303.27      269.22      9.53 o 
  10   4  13       63.03       47.98      5.98 o 
  11   4  13       63.90       69.60      7.61 o 
  12   4  13       28.50       26.72      6.64 o 
  13   4  13        5.16        7.57      6.37 o 
  14   4  13       86.92       97.51     10.58 o 
  15   4  13       96.77       83.88     11.81 o 
  16   4  13       10.67        7.07      9.55 o 
  17   4  13      143.81      145.35     16.00 o 
  18   4  13       34.17       32.93     12.47 o 
   1   5  13       81.84       61.92      7.82 o 
   2   5  13        0.39       -0.81      3.10 o 
   3   5  13      165.00      136.56      6.77 o 
   4   5  13      138.59      149.36      7.31 o 
   5   5  13       53.40       49.70      5.71 o 
   6   5  13     1015.47     1093.69     18.69 o 
   7   5  13      369.68      388.53     13.87 o 
   8   5  13      162.84      176.92      9.33 o 
   9   5  13        0.06        6.59      5.81 o 
  10   5  13      607.08      661.14     17.03 o 
  11   5  13       20.41       26.47      7.32 o 
  12   5  13      317.82      317.14     14.03 o 
  13   5  13       30.73       20.13      7.57 o 
  14   5  13        7.67        3.42      8.07 o 
  15   5  13        0.23       -3.79      8.11 o 
  16   5  13       55.72       39.06      9.73 o 
  17   5  13      110.56      139.27     14.32 o 
   0   6  13      205.34      212.97     14.08 o 
   1   6  13      258.16      254.72     11.13 o 
   2   6  13        0.06       -7.61      5.16 o 
   3   6  13      271.96      267.68     11.04 o 
   4   6  13        1.57        3.28      5.71 o 
   5   6  13       10.87       -1.49      5.70 o 
   6   6  13      112.48      117.12      8.32 o 
   7   6  13        0.14       14.92      6.05 o 
   8   6  13       81.16       72.42      7.97 o 
   9   6  13       89.90       80.43      8.48 o 
  10   6  13       47.22       62.85      8.17 o 
  11   6  13       79.48       91.13      9.18 o 
  12   6  13       26.09       34.77      7.99 o 
  13   6  13       39.33       30.46      8.67 o 
  14   6  13       24.72       24.93     11.42 o 
  15   6  13       19.75       24.46     10.59 o 
  16   6  13      183.62      225.54     16.72 o 
   1   7  13       87.80       72.99      9.33 o 
   2   7  13      134.57      130.77      9.56 o 
   3   7  13       72.73       91.86      8.81 o 
   4   7  13       40.16       42.97      7.91 o 
   5   7  13      124.39      118.96      9.84 o 
   6   7  13       36.25       12.93      7.64 o 
   7   7  13      363.56      346.87     17.23 o 
   8   7  13      278.04      313.63     14.43 o 
   9   7  13       42.61       39.96      8.97 o 
  10   7  13        0.69       -9.76      7.36 o 
  11   7  13        2.48       -0.69      8.06 o 
  12   7  13        3.61       15.71      9.15 o 
  13   7  13       24.04       18.34      9.81 o 
  14   7  13       14.56       24.35     10.45 o 
   0   8  13      165.02      178.37     16.02 o 
   1   8  13      146.25      153.61     11.34 o 
   2   8  13      277.76      303.54     13.53 o 
   3   8  13        0.01       -3.50      6.79 o 
   4   8  13      102.34      123.30     10.00 o 
   5   8  13        3.86       -0.97      6.95 o 
   6   8  13       47.11       50.04      8.63 o 
   7   8  13       17.40       12.56      7.91 o 
   8   8  13      361.39      330.17     15.38 o 
   9   8  13       45.86       53.49      9.56 o 
  10   8  13       57.32       64.05      9.92 o 
  11   8  13       36.95       54.92     10.86 o 
  12   8  13        5.98        3.94      9.67 o 
   1   9  13      283.13      282.23     14.68 o 
   2   9  13       38.90       30.70      9.29 o 
   3   9  13      108.33       89.91      9.72 o 
   4   9  13       69.41       63.11      9.07 o 
   5   9  13       34.60       27.12      7.94 o 
   6   9  13       25.72       13.89      8.37 o 
   7   9  13       24.99       13.17      8.06 o 
   8   9  13        0.03        9.22      9.38 o 
   9   9  13       16.87       38.47      9.04 o 
   0  10  13       29.75       41.93     24.35 o 
   1  10  13        6.36      -14.60     12.69 o 
   2  10  13       25.62       20.39     14.01 o 
   3  10  13       11.80       12.79      9.46 o 
   4  10  13       48.17       48.57     10.58 o 
   0   0  14     1429.51     1422.38     42.08 o 
   1   0  14        6.07        0.26      6.57 o 
   2   0  14      228.62      206.22     13.12 o 
   3   0  14     2330.14     2453.92     41.92 o 
   4   0  14      347.27      364.39     17.04 o 
   5   0  14     1052.43     1068.71     17.40 o 
   6   0  14     2417.46     2372.11     41.89 o 
   7   0  14      250.75      219.57     11.99 o 
   8   0  14       31.37       10.07     11.71 o 
   9   0  14      408.54      398.44     19.23 o 
  10   0  14       15.21       14.76      9.25 o 
  11   0  14       24.78        0.92      8.91 o 
  12   0  14       37.39       26.86     10.27 o 
  13   0  14      739.68      770.76     26.88 o 
  14   0  14      377.31      370.65     25.82 o 
  15   0  14        2.11       -3.10     11.18 o 
  16   0  14        0.69      -12.97     11.12 o 
  17   0  14      331.63      320.47     24.70 o 
  18   0  14        5.71       30.27     14.52 o 
  19   0  14      188.11      183.67     20.76 o 
   1   1  14       34.22       45.04      5.83 o 
   2   1  14       61.02       68.03      5.18 o 
   3   1  14      324.24      352.19      8.52 o 
   4   1  14       18.79       25.02      4.12 o 
   5   1  14       29.26       26.41      3.80 o 
   6   1  14       74.25       78.83      6.49 o 
   7   1  14      203.69      201.22      8.96 o 
   8   1  14        0.04       -7.49      4.99 o 
   9   1  14      187.84      199.82      9.37 o 
  10   1  14      430.30      442.16     13.03 o 
  11   1  14      201.40      195.36     10.76 o 
  12   1  14       23.78       13.76      6.83 o 
  13   1  14      139.57      128.40      9.77 o 
  14   1  14       15.39       11.21      7.66 o 
  15   1  14        0.07      -11.12      7.57 o 
  16   1  14        0.17       -6.27      8.03 o 
  17   1  14       23.87       13.23      9.11 o 
  18   1  14       98.81       87.76     11.86 o 
  19   1  14      192.61      227.09     16.26 o 
   0   2  14      821.66      895.87     23.60 o 
   1   2  14      141.43      129.51      6.77 o 
   2   2  14      311.99      288.73      8.45 o 
   3   2  14       48.51       60.07      5.55 o 
   4   2  14      118.84      145.67      7.37 o 
   5   2  14      757.33      770.03     11.16 o 
   6   2  14      440.59      444.89     10.24 o 
   7   2  14        0.65       -5.70      4.71 o 
   8   2  14       39.18       18.17      5.81 o 
   9   2  14       27.83       22.06      6.06 o 
  10   2  14      565.26      618.73     14.69 o 
  11   2  14      221.95      210.37     10.09 o 
  12   2  14       31.17       36.56      6.73 o 
  13   2  14       50.20       43.04      7.59 o 
  14   2  14        2.53       -1.29      6.91 o 
  15   2  14       43.74       24.81      8.93 o 
  16   2  14        4.60       -4.61      8.31 o 
  17   2  14       84.06       77.55     11.33 o 
  18   2  14       91.62      102.08     13.49 o 
  19   2  14       25.43       19.46     11.03 o 
   1   3  14        7.34        7.85      4.46 o 
   2   3  14       39.90       35.57      5.30 o 
   3   3  14       20.15       19.51      4.84 o 
   4   3  14       77.34       79.97      4.36 o 
   5   3  14     1248.87     1295.57     16.99 o 
   6   3  14      737.25      806.39     13.71 o 
   7   3  14      539.29      558.27     12.09 o 
   8   3  14      326.27      325.04     14.29 o 
   9   3  14      306.78      289.37      9.97 o 
  10   3  14      432.55      412.05     13.07 o 
  11   3  14      155.07      147.29      9.07 o 
  12   3  14        7.41       -0.64      6.09 o 
  13   3  14      304.17      279.75     12.51 o 
  14   3  14       37.01       35.63      7.72 o 
  15   3  14      239.54      212.57     13.88 o 
  16   3  14      152.64      170.08     13.15 o 
  17   3  14       14.23       10.14      9.73 o 
  18   3  14      126.20      139.02     14.95 o 
   0   4  14      216.14      232.18     14.06 o 
   1   4  14      444.63      450.98     11.20 o 
   2   4  14     1148.41     1124.62     16.92 o 
   3   4  14      111.89       98.85      5.93 o 
   4   4  14       40.43       37.36      4.90 o 
   5   4  14        1.48       -6.23      4.15 o 
   6   4  14       55.06       59.78      5.68 o 
   7   4  14        1.15        1.03      4.50 o 
   8   4  14       93.69       97.99      6.66 o 
   9   4  14      123.94      141.46      7.67 o 
  10   4  14        6.75        7.63      5.64 o 
  11   4  14        1.60       -8.42      5.61 o 
  12   4  14       10.90        6.33      6.55 o 
  13   4  14      306.92      323.99     20.47 o 
  14   4  14      215.54      238.85     14.29 o 
  15   4  14       93.99       99.16     11.32 o 
  16   4  14       25.44       15.91     10.37 o 
  17   4  14      160.87      156.54     17.82 o 
  18   4  14       65.72       66.65     17.01 o 
   1   5  14      127.98      123.46      8.80 o 
   2   5  14      642.94      590.74     15.40 o 
   3   5  14        6.43        6.58      5.35 o 
   4   5  14      870.40      937.82     19.56 o 
   5   5  14       22.16       19.96      5.88 o 
   6   5  14        0.81       -6.59      5.20 o 
   7   5  14      177.18      197.21      9.80 o 
   8   5  14        4.14        5.61      5.92 o 
   9   5  14        7.56        6.31      6.99 o 
  10   5  14       11.19       16.26      8.13 o 
  11   5  14        9.85       15.27      7.31 o 
  12   5  14        6.84        4.69      7.16 o 
  13   5  14       52.81       39.25      8.27 o 
  14   5  14       91.57       95.05     10.71 o 
  15   5  14       24.75       23.92      9.17 o 
  16   5  14       21.77       15.65      9.47 o 
  17   5  14        0.17       -1.79      9.16 o 
   0   6  14       43.41       30.78      9.29 o 
   1   6  14      113.52      144.34      9.41 o 
   2   6  14      130.06      126.27      9.18 o 
   3   6  14        3.18        8.13      5.66 o 
   4   6  14       87.27       95.29      9.33 o 
   5   6  14      158.51      168.80     10.42 o 
   6   6  14       16.77       15.42      6.10 o 
   7   6  14      328.30      310.63     18.87 o 
   8   6  14       17.89       18.17      7.12 o 
   9   6  14       27.08       21.80      7.32 o 
  10   6  14      304.96      306.16     13.65 o 
  11   6  14      207.94      208.81     12.49 o 
  12   6  14        0.16       -7.75      6.93 o 
  13   6  14        0.09        1.91      8.91 o 
  14   6  14       21.76       21.66      9.94 o 
  15   6  14      394.74      446.99     21.02 o 
   1   7  14        4.25        2.56      7.56 o 
   2   7  14      137.25      133.81     11.22 o 
   3   7  14      115.99      118.30      9.72 o 
   4   7  14       19.32       20.45      7.51 o 
   5   7  14       58.50       84.53      9.34 o 
   6   7  14      472.12      500.31     17.08 o 
   7   7  14      106.68      132.80     10.92 o 
   8   7  14       28.51       40.09      8.62 o 
   9   7  14       79.49       95.69     11.44 o 
  10   7  14        0.20        6.42      7.85 o 
  11   7  14       50.24       56.95      9.63 o 
  12   7  14       36.16       50.63     10.60 o 
  13   7  14      128.51      130.08     13.71 o 
  14   7  14      263.82      299.60     18.50 o 
   0   8  14      391.71      441.90     23.07 o 
   1   8  14       16.26       36.36      8.90 o 
   2   8  14       37.83       39.08      8.89 o 
   3   8  14       10.83       13.10      7.76 o 
   4   8  14       45.53       47.36      8.59 o 
   5   8  14       59.58       73.66      9.38 o 
   6   8  14       84.76       96.43     10.25 o 
   7   8  14       49.80       46.12      9.14 o 
   8   8  14       84.67       88.52     10.34 o 
   9   8  14      100.94       87.29     10.83 o 
  10   8  14       72.35       57.43     10.17 o 
  11   8  14       77.23       83.87     11.23 o 
   1   9  14       56.37       43.33      9.21 o 
   2   9  14       28.58       25.21     10.06 o 
   3   9  14       16.78       12.56      8.42 o 
   4   9  14        0.24        5.50      8.05 o 
   5   9  14        2.96       -0.80      8.23 o 
   6   9  14       74.36       68.80     10.54 o 
   7   9  14       71.84       85.10     11.29 o 
   8   9  14        0.06      -11.11      9.23 o 
   1   1  15       11.99        5.27      5.39 o 
   2   1  15     1039.36     1053.04     18.87 o 
   3   1  15      175.39      168.01      6.95 o 
   4   1  15     1826.32     1862.94     20.97 o 
   5   1  15      458.06      484.19     10.06 o 
   6   1  15        6.25        2.94      4.60 o 
   7   1  15      194.99      160.99      8.62 o 
   8   1  15       20.06       -1.09      5.42 o 
   9   1  15        0.35       -6.89      5.39 o 
  10   1  15      329.09      329.91     12.58 o 
  11   1  15      158.32      178.11      9.88 o 
  12   1  15        5.07        1.19      6.59 o 
  13   1  15       24.47        5.09      7.08 o 
  14   1  15       78.12       76.45      9.81 o 
  15   1  15      123.23      116.06     12.02 o 
  16   1  15       47.68       46.98     10.00 o 
  17   1  15       56.81       54.25     10.85 o 
  18   1  15        0.00      -10.97      8.98 o 
   0   2  15       19.63       18.88      8.43 o 
   1   2  15      618.27      585.21     12.42 o 
   2   2  15      585.93      592.94     11.39 o 
   3   2  15      312.80      305.27      9.98 o 
   4   2  15        5.58       -4.20      4.81 o 
   5   2  15        8.92        6.74      4.11 o 
   6   2  15      284.49      300.19      9.05 o 
   7   2  15      106.42      118.03      6.91 o 
   8   2  15      196.97      190.90      9.33 o 
   9   2  15       32.10       26.21      6.44 o 
  10   2  15      249.82      214.49     10.12 o 
  11   2  15       28.24       28.94      6.50 o 
  12   2  15      429.75      444.23     14.35 o 
  13   2  15       48.62       32.70      7.34 o 
  14   2  15      364.29      387.73     17.00 o 
  15   2  15       29.15       19.29      8.57 o 
  16   2  15      108.60      113.83     11.05 o 
  17   2  15        0.78        4.32      9.19 o 
  18   2  15       40.11       38.29     11.72 o 
   1   3  15      973.27      972.56     17.83 o 
   2   3  15        7.23       -3.90      4.84 o 
   3   3  15       45.09       35.70      5.73 o 
   4   3  15      552.56      555.16     16.97 o 
   5   3  15       31.55       31.85      5.01 o 
   6   3  15      186.78      193.26      8.02 o 
   7   3  15       74.24       79.22      6.33 o 
   8   3  15        0.94        6.98      5.02 o 
   9   3  15       54.80       51.05      6.32 o 
  10   3  15      148.47      151.47      8.43 o 
  11   3  15      109.02       92.92      8.05 o 
  12   3  15        1.15        7.13      6.48 o 
  13   3  15       60.94       67.53      9.18 o 
  14   3  15       51.93       44.09      8.96 o 
  15   3  15       17.47       11.00      8.90 o 
  16   3  15        5.50      -14.20      9.47 o 
  17   3  15       32.43       25.00     10.94 o 
  18   3  15       33.87       26.63     13.03 o 
   0   4  15      147.22      181.23     12.51 o 
   1   4  15      281.60      257.02      9.47 o 
   2   4  15        5.16        8.61      4.85 o 
   3   4  15        0.01       -5.52      4.62 o 
   4   4  15      138.99      136.04      6.53 o 
   5   4  15       75.29       79.19      5.93 o 
   6   4  15        2.86        3.34      4.43 o 
   7   4  15       31.59       26.63      5.16 o 
   8   4  15       71.20       52.82      6.41 o 
   9   4  15       23.09       22.95      6.08 o 
  10   4  15      125.60      126.34      8.47 o 
  11   4  15        2.68        1.37      6.44 o 
  12   4  15      248.38      226.03     12.52 o 
  13   4  15       29.93       43.91      8.54 o 
  14   4  15        5.71       24.68      8.60 o 
  15   4  15       12.34       -4.79      8.34 o 
  16   4  15       62.58       79.43     11.25 o 
  17   4  15       21.48       16.29      9.59 o 
   1   5  15      144.62      138.68      9.16 o 
   2   5  15       49.59       48.35      7.38 o 
   3   5  15       35.58       32.02      7.24 o 
   4   5  15       86.38       87.58      7.24 o 
   5   5  15      138.13      145.53      8.54 o 
   6   5  15      427.23      455.34     13.32 o 
   7   5  15      122.45      130.69      8.81 o 
   8   5  15      181.95      197.55     10.24 o 
   9   5  15       60.55       75.56      7.90 o 
  10   5  15      421.20      437.54     14.35 o 
  11   5  15        7.93       18.01      7.68 o 
  12   5  15       51.89       53.10      9.00 o 
  13   5  15       14.21       23.28      8.49 o 
  14   5  15      300.32      319.88     16.21 o 
  15   5  15       44.68       55.83     10.62 o 
  16   5  15       16.71        9.27      9.51 o 
   0   6  15        0.18       -1.17      8.85 o 
   1   6  15        8.05        7.12      6.27 o 
   2   6  15        2.89       -2.01      6.22 o 
   3   6  15       63.72       71.19      8.22 o 
   4   6  15        7.43       -6.04      5.70 o 
   5   6  15       73.13       87.35      7.89 o 
   6   6  15        8.33        1.31      6.17 o 
   7   6  15        3.22        6.03      6.30 o 
   8   6  15      126.91      148.92      9.74 o 
   9   6  15       11.31       29.97      7.62 o 
  10   6  15        5.08        3.59      7.27 o 
  11   6  15        9.56        9.39      7.50 o 
  12   6  15       55.59       75.82      9.61 o 
  13   6  15        1.20       -1.57      8.29 o 
  14   6  15       17.81       18.68     10.31 o 
   1   7  15      800.82      815.71     22.33 o 
   2   7  15      272.20      274.12     14.97 o 
   3   7  15       43.18       33.30     12.33 o 
   4   7  15       72.83       66.98     10.37 o 
   5   7  15        0.16      -11.95      7.97 o 
   6   7  15       82.14       76.69     13.89 o 
   7   7  15        6.73       11.93      8.71 o 
   8   7  15      325.33      348.79     17.99 o 
   9   7  15       86.19      102.88     12.04 o 
  10   7  15       31.11       32.20     13.55 o 
  11   7  15       35.61       44.41     12.29 o 
  12   7  15       30.49       38.73     11.08 o 
  13   7  15       15.87       29.18     12.64 o 
   0   8  15      392.32      437.96     28.51 o 
   1   8  15       56.03       67.57     10.38 o 
   2   8  15       11.94        9.10      8.50 o 
   3   8  15        5.56        1.47      9.48 o 
   4   8  15      149.21      144.09     12.65 o 
   5   8  15        3.75      -15.01     10.01 o 
   6   8  15       10.34       18.23      9.14 o 
   7   8  15        0.47       -5.85      8.38 o 
   8   8  15       47.00       25.13      9.79 o 
   9   8  15       15.55        3.41      9.59 o 
  10   8  15      112.24      116.29     13.29 o 
   1   9  15       46.62       37.02      9.09 o 
   2   9  15       10.61       10.33      8.41 o 
   3   9  15        2.09       -3.79      8.36 o 
   4   9  15      288.47      291.78     16.23 o 
   5   9  15       13.92       24.30      9.30 o 
   6   9  15      106.02      100.32     11.92 o 
   0   0  16       52.01       34.27     23.67 o 
   1   0  16      385.05      332.30     19.40 o 
   2   0  16      109.21       77.00     12.50 o 
   3   0  16      227.07      228.74     18.55 o 
   4   0  16     8582.80     8799.32    136.53 o 
   5   0  16     6829.95     6949.82     78.75 o 
   6   0  16     1415.33     1440.62     26.54 o 
   7   0  16      461.35      390.02     21.69 o 
   8   0  16        1.84        0.82      7.05 o 
   9   0  16      611.25      637.69     22.26 o 
  10   0  16       66.85       62.88      9.47 o 
  11   0  16       27.45       20.95     10.11 o 
  12   0  16        7.04       -1.97     10.27 o 
  13   0  16       10.17       -8.77     10.47 o 
  14   0  16        3.75      -10.00     14.25 o 
  15   0  16      173.42      176.93     20.00 o 
  16   0  16       21.27       18.73     13.78 o 
  17   0  16      134.27      170.66     21.06 o 
  18   0  16       37.89       33.02     15.58 o 
   1   1  16      375.09      378.78     13.03 o 
   2   1  16      350.67      327.20     12.45 o 
   3   1  16      544.24      540.27     15.66 o 
   4   1  16      159.21      186.98      8.44 o 
   5   1  16        0.02       25.34      5.62 o 
   6   1  16      171.81      178.51      8.68 o 
   7   1  16       44.56       36.99      5.48 o 
   8   1  16      404.50      341.73     13.85 o 
   9   1  16       24.26       26.76      6.38 o 
  10   1  16       19.66       16.10      6.24 o 
  11   1  16        6.38        3.62      6.04 o 
  12   1  16      451.28      417.62     14.89 o 
  13   1  16       67.36       73.00      8.43 o 
  14   1  16       85.60       68.47      9.29 o 
  15   1  16       30.26       34.80      9.98 o 
  16   1  16       47.51       47.18     10.77 o 
  17   1  16       89.32       94.04     12.27 o 
  18   1  16       22.24       -0.87     10.17 o 
   0   2  16       31.54       31.92      9.25 o 
   1   2  16       56.96       48.91      6.86 o 
   2   2  16       90.44       75.26      7.51 o 
   3   2  16        6.17        3.72      5.13 o 
   4   2  16      188.91      192.80      8.85 o 
   5   2  16      312.15      287.06     10.59 o 
   6   2  16      956.33      997.17     17.58 o 
   7   2  16      438.33      430.00     14.44 o 
   8   2  16        0.11       -6.98      4.65 o 
   9   2  16       40.41       48.20      6.85 o 
  10   2  16        1.46       -3.20      5.73 o 
  11   2  16       67.27       62.06      7.73 o 
  12   2  16       70.49       85.02      8.49 o 
  13   2  16      151.11      178.14     10.68 o 
  14   2  16       10.12        2.76      7.32 o 
  15   2  16       51.95       50.36      9.53 o 
  16   2  16        4.74       -2.88      9.02 o 
  17   2  16       14.78        8.36      9.78 o 
   1   3  16      255.72      226.30     10.38 o 
   2   3  16      505.48      507.50     12.73 o 
   3   3  16      664.53      631.11     14.06 o 
   4   3  16      372.98      357.98     11.43 o 
   5   3  16       80.68       83.07      7.23 o 
   6   3  16      233.62      249.37     10.39 o 
   7   3  16      533.27      575.51     14.23 o 
   8   3  16        0.00       -1.43      4.74 o 
   9   3  16      177.11      189.36      9.20 o 
  10   3  16        5.08       -0.61      5.50 o 
  11   3  16        1.83        2.07      5.71 o 
  12   3  16       16.73        6.51      6.33 o 
  13   3  16      259.38      223.42     13.19 o 
  14   3  16        8.60       12.91      8.10 o 
  15   3  16        7.60        5.50      9.45 o 
  16   3  16       26.47       27.08     11.24 o 
  17   3  16        2.70        4.69     10.36 o 
   0   4  16      211.41      235.50     14.51 o 
   1   4  16      432.96      431.75     12.91 o 
   2   4  16       62.78       62.71      6.50 o 
   3   4  16       27.96       25.03      5.64 o 
   4   4  16      426.86      412.61     12.08 o 
   5   4  16       36.07       26.84      6.60 o 
   6   4  16      450.12      447.93     13.76 o 
   7   4  16       68.46       78.32      7.91 o 
   8   4  16       77.33       98.99      9.28 o 
   9   4  16        1.57       -0.47      6.98 o 
  10   4  16      116.15      100.69      9.84 o 
  11   4  16      115.61      162.97     11.76 o 
  12   4  16        3.92       18.97      8.90 o 
  13   4  16      135.38      156.43     12.88 o 
  14   4  16      150.54      170.31     13.50 o 
  15   4  16        4.78       10.52     10.11 o 
  16   4  16        3.77        4.61     10.35 o 
   1   5  16      113.63      102.55      8.90 o 
   2   5  16      279.41      272.26     12.39 o 
   3   5  16       80.46       60.27      8.10 o 
   4   5  16       70.19       73.96      8.43 o 
   5   5  16        9.54        3.92      6.60 o 
   6   5  16       29.05       23.50      7.29 o 
   7   5  16       44.95       59.71      8.45 o 
   8   5  16      159.53      166.86     11.52 o 
   9   5  16        0.56        5.68      7.32 o 
  10   5  16       23.26       33.57      8.26 o 
  11   5  16        1.38       -4.60      7.97 o 
  12   5  16      205.12      232.96     14.46 o 
  13   5  16        1.83       20.87      9.23 o 
  14   5  16       25.95       47.47     10.50 o 
  15   5  16      101.29      126.78     14.20 o 
   0   6  16       23.08       12.07     16.60 o 
   1   6  16     1239.29     1293.05     23.85 o 
   2   6  16      140.33      135.04     10.38 o 
   3   6  16       16.63       -4.74      6.98 o 
   4   6  16      534.40      518.16     16.35 o 
   5   6  16      173.53      174.69     11.15 o 
   6   6  16      114.13      105.49     10.73 o 
   7   6  16       79.21      107.79     10.60 o 
   8   6  16      135.47      127.59     10.51 o 
   9   6  16        0.09       14.97      8.24 o 
  10   6  16        4.36       -3.82      7.98 o 
  11   6  16       20.84       32.73      9.27 o 
  12   6  16       33.43       42.59     11.15 o 
  13   6  16      117.84      136.32     14.47 o 
   1   7  16      150.31      173.84     13.29 o 
   2   7  16      226.32      210.96     14.39 o 
   3   7  16      391.28      389.28     18.09 o 
   4   7  16      144.50      142.72     12.61 o 
   5   7  16        3.66       -2.02      8.55 o 
   6   7  16        5.36      -10.86      8.53 o 
   7   7  16        1.58       -8.64      8.58 o 
   8   7  16       77.72       86.75     12.60 o 
   9   7  16      213.98      194.90     15.29 o 
  10   7  16        0.41       -5.39      9.48 o 
  11   7  16        6.51        5.51     10.13 o 
   0   8  16      236.17      251.48     24.00 o 
   1   8  16      242.32      260.84     17.20 o 
   2   8  16       36.79       39.37      9.94 o 
   3   8  16       38.27       25.38      9.75 o 
   4   8  16      212.52      225.15     15.24 o 
   5   8  16       43.19       43.35     10.63 o 
   6   8  16      153.48      142.49     13.38 o 
   7   8  16        0.44      -13.00      8.67 o 
   8   8  16      106.44       91.10     12.68 o 
   9   8  16       41.81       43.75     11.32 o 
   1   9  16       48.66       41.73     10.82 o 
   2   9  16        1.01      -11.56      8.37 o 
   3   9  16        9.45       -6.29      8.53 o 
   1   1  17       24.25        3.57      6.30 o 
   2   1  17        1.93       -8.64      5.76 o 
   3   1  17      826.60      836.95     18.52 o 
   4   1  17     2132.45     2181.21     33.74 o 
   5   1  17       50.96       58.88      8.13 o 
   6   1  17      649.96      717.69     19.48 o 
   7   1  17       35.65       40.57      6.46 o 
   8   1  17      155.48      206.99      9.87 o 
   9   1  17        9.44       11.52      6.10 o 
  10   1  17        0.05       -4.59      5.91 o 
  11   1  17       33.50       35.30      7.37 o 
  12   1  17       12.00       21.04      7.10 o 
  13   1  17       93.71       91.27      9.26 o 
  14   1  17      119.00      126.04     10.23 o 
  15   1  17        7.90        5.43      8.03 o 
  16   1  17        0.25      -13.06      8.71 o 
  17   1  17       90.72       98.70     12.75 o 
   0   2  17      144.64      131.96     12.67 o 
   1   2  17       53.36       38.97      7.08 o 
   2   2  17      117.59      117.27      8.88 o 
   3   2  17       75.31       80.66      8.16 o 
   4   2  17     1470.12     1519.12     21.71 o 
   5   2  17       39.07       44.86      6.69 o 
   6   2  17       96.53       85.45      7.47 o 
   7   2  17       48.35       52.22      6.84 o 
   8   2  17       17.76        0.26      5.70 o 
   9   2  17       93.10      119.13      8.56 o 
  10   2  17       71.82       65.92      7.76 o 
  11   2  17       19.16       10.42      6.65 o 
  12   2  17      122.77      124.65      9.69 o 
  13   2  17      180.58      213.99     11.51 o 
  14   2  17       13.66       16.27      7.63 o 
  15   2  17        0.36      -11.93      7.96 o 
  16   2  17      113.33      148.62     13.72 o 
   1   3  17       34.37       17.83      6.47 o 
   2   3  17      261.21      231.63     10.98 o 
   3   3  17        0.17        2.67      5.28 o 
   4   3  17       10.94       14.67      5.69 o 
   5   3  17       43.55       33.15      6.25 o 
   6   3  17       36.83       33.55      6.34 o 
   7   3  17        0.56       -3.86      5.48 o 
   8   3  17       94.07       98.82      7.97 o 
   9   3  17        8.24       13.81      6.27 o 
  10   3  17      159.98      183.99     11.20 o 
  11   3  17       44.14       42.15      8.13 o 
  12   3  17       21.18       26.90      7.76 o 
  13   3  17      115.18      141.65     11.73 o 
  14   3  17        4.43       -6.21      8.47 o 
  15   3  17        0.05        3.76      9.32 o 
  16   3  17        0.01       -4.20      9.84 o 
   0   4  17      745.72      692.23     27.58 o 
   1   4  17       76.49       79.99      9.85 o 
   2   4  17      203.59      244.08     11.90 o 
   3   4  17       83.92       76.29      8.55 o 
   4   4  17      110.38       96.24      9.00 o 
   5   4  17       21.55       33.17      7.66 o 
   6   4  17       21.46       27.82      8.16 o 
   7   4  17       12.60       20.42      7.52 o 
   8   4  17        0.30       -0.12      6.96 o 
   9   4  17        0.04       -4.95      6.85 o 
  10   4  17       99.01       87.63      9.96 o 
  11   4  17      184.85      191.47     12.51 o 
  12   4  17        0.41        2.36      8.01 o 
  13   4  17        0.11       -8.48      8.45 o 
  14   4  17       83.50       89.23     11.97 o 
  15   4  17        2.10        7.86      9.95 o 
   1   5  17       33.42       31.93      8.09 o 
   2   5  17       45.81       45.73      7.85 o 
   3   5  17        2.29       13.96      6.78 o 
   4   5  17       84.71       90.76      9.15 o 
   5   5  17        3.30        0.47      6.71 o 
   6   5  17       23.36       35.13      7.95 o 
   7   5  17        8.77       13.31      8.22 o 
   8   5  17      175.75      167.86     11.84 o 
   9   5  17       93.09      108.50     10.51 o 
  10   5  17      211.07      211.61     13.04 o 
  11   5  17       40.34       34.05      9.64 o 
  12   5  17       13.42       11.44      9.02 o 
  13   5  17       29.12       36.87     10.15 o 
  14   5  17      165.86      179.86     14.48 o 
   0   6  17       38.42       51.09     12.53 o 
   1   6  17        6.62       17.22      7.92 o 
   2   6  17       17.79       18.08      7.63 o 
   3   6  17       16.30       11.45      7.33 o 
   4   6  17       11.17       17.42      8.45 o 
   5   6  17        8.02        8.63      7.41 o 
   6   6  17       34.02       32.54      8.28 o 
   7   6  17        5.28       -1.95      7.71 o 
   8   6  17       49.71       46.92      9.59 o 
   9   6  17      176.67      185.26     13.41 o 
  10   6  17        0.17      -11.99      8.47 o 
  11   6  17        0.30      -12.70      9.29 o 
  12   6  17        6.79       -5.65     10.17 o 
   1   7  17       47.17       49.31     11.35 o 
   2   7  17      266.15      273.71     15.94 o 
   3   7  17       54.72       59.07     10.46 o 
   4   7  17        6.37        1.13      8.83 o 
   5   7  17       59.15       46.68     10.45 o 
   6   7  17       43.81       41.60     10.42 o 
   7   7  17       14.10       19.13      9.95 o 
   8   7  17        9.78       -6.64      9.16 o 
   9   7  17      182.70      190.91     15.44 o 
  10   7  17       24.93       31.72     10.97 o 
   0   8  17       93.77      143.28     20.75 o 
   1   8  17        3.91       14.25     10.21 o 
   2   8  17      119.58      139.88     13.23 o 
   3   8  17        5.49       -7.87     10.17 o 
   4   8  17      112.81      104.94     12.31 o 
   5   8  17       13.64       12.41      9.82 o 
   6   8  17       19.39       -5.16      9.18 o 
   0   0  18       26.87       37.74     14.80 o 
   1   0  18      350.99      318.43     18.04 o 
   2   0  18      324.72      313.94     20.50 o 
   3   0  18      380.22      311.11     18.55 o 
   4   0  18       63.70       60.58     11.31 o 
   5   0  18       77.24       61.04     11.47 o 
   6   0  18      236.36      211.36     16.13 o 
   7   0  18        0.38        6.58      9.79 o 
   8   0  18        6.60        6.38     10.11 o 
   9   0  18       56.03       42.53     11.76 o 
  10   0  18      212.77      194.48     17.20 o 
  11   0  18     1375.60     1421.50     37.68 o 
  12   0  18      357.73      441.38     32.99 o 
  13   0  18       23.75       35.23     12.44 o 
  14   0  18      231.31      236.51     19.91 o 
  15   0  18      148.99      167.94     18.12 o 
  16   0  18      118.04      177.53     21.75 o 
   1   1  18      149.22      127.82      9.47 o 
   2   1  18       29.78       22.63      7.04 o 
   3   1  18      153.25      182.44     10.73 o 
   4   1  18        0.39       12.48      6.59 o 
   5   1  18       34.31       47.48      7.75 o 
   6   1  18       37.81       31.20      7.35 o 
   7   1  18       54.33       76.70      8.63 o 
   8   1  18      131.69      160.44     10.84 o 
   9   1  18        2.52       -7.80      7.86 o 
  10   1  18        1.40      -10.08      6.72 o 
  11   1  18       80.34      103.58     10.11 o 
  12   1  18       19.04       29.14      8.49 o 
  13   1  18       10.99        1.44      8.08 o 
  14   1  18        0.61        3.37      8.45 o 
  15   1  18        7.45       -2.84      8.65 o 
  16   1  18       95.64       76.22     14.72 o 
   0   2  18        0.56      -12.89      8.59 o 
   1   2  18      159.65      126.65      9.31 o 
   2   2  18      462.93      476.03     15.20 o 
   3   2  18       43.34       41.16      7.48 o 
   4   2  18       76.56       78.43      8.61 o 
   5   2  18       23.92       22.08      6.92 o 
   6   2  18        0.88       -4.71      6.12 o 
   7   2  18       71.74       62.40      8.12 o 
   8   2  18       62.55       81.53      8.98 o 
   9   2  18      416.90      425.61     15.88 o 
  10   2  18        1.28       -3.88      7.06 o 
  11   2  18       26.74       31.42      8.32 o 
  12   2  18      131.01      153.37     11.48 o 
  13   2  18      150.68      137.80     12.14 o 
  14   2  18       10.68        6.30      8.87 o 
  15   2  18        8.79        7.21     10.28 o 
   1   3  18      186.46      198.27     10.81 o 
   2   3  18       30.34       22.39      6.83 o 
   3   3  18      332.27      363.58     13.57 o 
   4   3  18      263.44      250.31     10.44 o 
   5   3  18       62.67       51.31      6.97 o 
   6   3  18       50.99       40.05      6.70 o 
   7   3  18       82.24       83.59      7.93 o 
   8   3  18       13.23        9.71      7.00 o 
   9   3  18      293.00      307.29     13.20 o 
  10   3  18      187.46      187.30     11.44 o 
  11   3  18      171.49      179.80     14.02 o 
  12   3  18       26.34        6.90      9.28 o 
  13   3  18        0.95       13.31      9.49 o 
  14   3  18       56.93       67.16     12.95 o 
  15   3  18       63.85       62.46     13.18 o 
   0   4  18      127.15      107.13     15.26 o 
   1   4  18      551.29      542.10     18.79 o 
   2   4  18       44.81       39.17      8.96 o 
   3   4  18        9.21        2.45      7.35 o 
   4   4  18        3.02       -9.24      6.43 o 
   5   4  18        9.26        6.60      6.90 o 
   6   4  18       60.90       57.14      8.76 o 
   7   4  18      128.58      161.61     11.31 o 
   8   4  18        4.34        0.97      7.06 o 
   9   4  18       13.41       13.88      8.06 o 
  10   4  18       69.00       61.29      9.34 o 
  11   4  18        3.18        9.01      8.32 o 
  12   4  18      108.26      122.88     11.65 o 
  13   4  18       46.47       80.17     12.78 o 
  14   4  18        0.39       -1.08     10.63 o 
   1   5  18       52.50       47.98      9.15 o 
   2   5  18       29.87        9.76      7.83 o 
   3   5  18        7.14       -2.67      6.60 o 
   4   5  18        1.91       -1.25      6.76 o 
   5   5  18      105.34      122.54     10.38 o 
   6   5  18       72.62       64.50      9.20 o 
   7   5  18       68.11       84.62      9.86 o 
   8   5  18        3.96        5.62      7.51 o 
   9   5  18       70.57       86.28     10.11 o 
  10   5  18       10.43        4.66      7.93 o 
  11   5  18       25.32       24.03      9.06 o 
  12   5  18        0.06      -11.85      8.46 o 
   0   6  18      190.30      223.45     19.70 o 
   1   6  18       88.78      124.15     11.47 o 
   2   6  18       35.06       42.17      9.16 o 
   3   6  18       53.67       68.11      9.11 o 
   4   6  18       10.77        0.78      7.12 o 
   5   6  18        2.64        1.73      7.44 o 
   6   6  18       25.57       19.48      8.80 o 
   7   6  18       12.26       -3.75      8.30 o 
   8   6  18      175.21      204.29     14.33 o 
   9   6  18        6.83       14.99     10.01 o 
  10   6  18       15.58      -10.90      9.40 o 
  11   6  18        3.38        4.19     10.12 o 
   1   7  18        6.08       11.18     10.06 o 
   2   7  18       28.57       39.12     16.01 o 
   3   7  18       38.70       47.23     10.83 o 
   4   7  18      140.43      153.67     13.79 o 
   5   7  18       25.63       14.19      9.78 o 
   6   7  18       32.84       11.24      9.55 o 
   7   7  18      111.52      128.29     13.80 o 
   8   7  18       15.03        9.81     10.24 o 
   0   8  18      191.42      149.52     22.42 o 
   1   8  18      174.91      192.74     16.75 o 
   2   8  18        7.45        9.27     10.86 o 
   3   8  18      117.67      139.92     13.92 o 
   1   1  19        0.00       -2.97      6.14 o 
   2   1  19       27.21       21.08      7.02 o 
   3   1  19        4.85        8.25      6.71 o 
   4   1  19       19.76       21.65      7.19 o 
   5   1  19      134.07      129.75      9.94 o 
   6   1  19      100.34      122.18      9.92 o 
   7   1  19      178.06      191.39     15.15 o 
   8   1  19       20.77       10.06      7.64 o 
   9   1  19       10.99       -0.25      7.35 o 
  10   1  19       94.33      119.39     10.80 o 
  11   1  19      328.69      316.95     15.04 o 
  12   1  19      305.39      322.23     15.59 o 
  13   1  19        0.44       14.39      8.61 o 
  14   1  19        3.10       -9.13      8.10 o 
  15   1  19      110.13      119.56     14.23 o 
   0   2  19       13.26        4.73      9.47 o 
   1   2  19      218.30      217.65     11.68 o 
   2   2  19       51.93       56.14      8.23 o 
   3   2  19       79.34       78.60      8.71 o 
   4   2  19        8.17       12.16      7.61 o 
   5   2  19      178.72      185.69     11.26 o 
   6   2  19        1.03       -9.47      6.32 o 
   7   2  19       15.33       22.82      7.55 o 
   8   2  19       13.45        2.55      7.09 o 
   9   2  19       12.80       10.05      7.46 o 
  10   2  19        5.36       12.11      7.83 o 
  11   2  19        0.58       -1.81      7.50 o 
  12   2  19        5.64        7.52      8.77 o 
  13   2  19        5.30       25.66     12.78 o 
  14   2  19      236.17      268.36     17.70 o 
   1   3  19       88.56       90.01      8.71 o 
   2   3  19       14.98       25.78      7.01 o 
   3   3  19      326.30      301.55     13.10 o 
   4   3  19        2.14       -9.02      6.23 o 
   5   3  19       29.27       25.31      8.06 o 
   6   3  19        1.93        0.96      7.45 o 
   7   3  19        6.52        0.25      7.23 o 
   8   3  19       51.57       41.35      9.71 o 
   9   3  19       35.70       25.23      9.80 o 
  10   3  19       16.55       36.13     10.10 o 
  11   3  19      139.50      145.43     13.69 o 
  12   3  19        1.79       10.30      9.74 o 
  13   3  19        7.19        5.06      9.86 o 
   0   4  19       22.04       20.00     19.06 o 
   1   4  19        7.51        5.17      7.88 o 
   2   4  19      106.97      101.60     10.95 o 
   3   4  19        6.00       -4.05      7.87 o 
   4   4  19      106.46      118.53     11.53 o 
   5   4  19        0.06        5.75      8.17 o 
   6   4  19       34.56       23.52      8.70 o 
   7   4  19        5.76        3.11      8.65 o 
   8   4  19       76.87       82.66     11.17 o 
   9   4  19        1.98      -10.43      8.17 o 
  10   4  19        0.43        2.18      8.96 o 
  11   4  19       95.26       97.04     12.57 o 
  12   4  19       53.85       54.41     11.34 o 
   1   5  19        6.47       -2.19      7.75 o 
   2   5  19       10.10        6.19      8.34 o 
   3   5  19       12.92       15.53      8.39 o 
   4   5  19       26.00       30.36      8.95 o 
   5   5  19       43.29       51.98      9.97 o 
   6   5  19      136.60      152.23     12.98 o 
   7   5  19        6.53        0.39      8.57 o 
   8   5  19      107.17      117.58     12.43 o 
   9   5  19        5.32       -1.07      8.95 o 
  10   5  19        0.05       -1.30      9.08 o 
  11   5  19      140.03      150.87     14.16 o 
   0   6  19       56.29       67.56     14.73 o 
   1   6  19        0.67       -3.32      7.93 o 
   2   6  19       72.82       86.73     11.49 o 
   3   6  19       83.49       91.48     12.38 o 
   4   6  19        6.58        8.49     11.26 o 
   5   6  19       25.96       15.79     10.08 o 
   6   6  19        2.83      -10.35     10.74 o 
   7   6  19       36.43       19.24     11.60 o 
   8   6  19       23.72        2.20     12.69 o 
   9   6  19        8.45       20.76     11.88 o 
   1   7  19      275.07      314.67     20.44 o 
   2   7  19       25.83       44.42     14.58 o 
   3   7  19       28.38       18.04     10.87 o 
   4   7  19        4.73       11.86     10.22 o 
   5   7  19        1.88       -2.29      9.30 o 
   6   7  19      125.11      138.21     14.16 o 
   0   0  20        0.00      -13.48     13.84 o 
   1   0  20       68.24       42.92     11.82 o 
   2   0  20      205.75      210.21     17.37 o 
   3   0  20      544.72      586.40     24.80 o 
   4   0  20      446.19      371.85     21.43 o 
   5   0  20        7.33       10.17     10.47 o 
   6   0  20      790.67      691.30     27.16 o 
   7   0  20     1042.65      958.76     31.02 o 
   8   0  20      327.93      306.66     20.95 o 
   9   0  20      458.60      455.02     28.31 o 
  10   0  20      231.45      234.44     19.93 o 
  11   0  20        1.65       32.40     12.64 o 
  12   0  20      100.87      101.06     15.86 o 
  13   0  20      355.59      357.65     23.99 o 
   1   1  20        4.24       -3.87      6.74 o 
   2   1  20      113.13      111.00      9.82 o 
   3   1  20      273.05      235.69     12.45 o 
   4   1  20      289.01      250.94     12.97 o 
   5   1  20      251.62      235.36     12.69 o 
   6   1  20        9.19        1.31      7.33 o 
   7   1  20       29.23       60.78      9.16 o 
   8   1  20       29.93       33.36      8.53 o 
   9   1  20        0.61       -3.34      7.76 o 
  10   1  20      124.94      141.47     11.84 o 
  11   1  20       44.76       60.10     10.07 o 
  12   1  20       75.87       84.76     13.10 o 
  13   1  20        1.08       -4.54      8.65 o 
   0   2  20        5.27       -1.39      9.72 o 
   1   2  20        9.65       -0.90      6.82 o 
   2   2  20      221.59      211.15     11.90 o 
   3   2  20      381.31      368.67     17.70 o 
   4   2  20      190.40      186.75     11.69 o 
   5   2  20        7.24       -2.86      7.01 o 
   6   2  20      239.22      213.09     12.47 o 
   7   2  20        2.78        5.80      7.17 o 
   8   2  20       32.75       47.36      8.82 o 
   9   2  20       17.27       14.15      8.70 o 
  10   2  20        2.22        6.20      8.51 o 
  11   2  20        7.74        7.39      8.86 o 
  12   2  20       94.71       89.21     12.95 o 
  13   2  20      117.06      114.94     14.11 o 
   1   3  20      138.87      124.20     11.82 o 
   2   3  20       67.10       43.72      9.78 o 
   3   3  20       27.37       11.45      8.79 o 
   4   3  20       17.77        7.38      8.51 o 
   5   3  20       13.15       14.87      8.87 o 
   6   3  20       24.22       17.31      9.20 o 
   7   3  20      179.86      175.70     14.09 o 
   8   3  20       18.38       23.12      9.77 o 
   9   3  20      110.52      119.24     12.77 o 
  10   3  20       57.08       68.49     11.91 o 
  11   3  20        4.97        8.23      9.65 o 
  12   3  20       14.25        4.24      9.83 o 
   0   4  20        0.12      -15.49     10.33 o 
   1   4  20        0.57        1.19      8.17 o 
   2   4  20       15.37        6.06      8.35 o 
   3   4  20      109.23      102.35     11.20 o 
   4   4  20        8.57       -1.81      8.31 o 
   5   4  20       66.10       59.43     10.54 o 
   6   4  20       48.82       56.12     10.43 o 
   7   4  20       75.43       81.64     11.63 o 
   8   4  20        3.84       -8.55      8.83 o 
   9   4  20       56.05       55.27     11.09 o 
  10   4  20       82.23      103.95     12.70 o 
  11   4  20        3.14       -6.44      9.54 o 
   1   5  20       30.32       33.44      9.44 o 
   2   5  20      104.24       89.29     11.18 o 
   3   5  20       85.63       96.51     11.63 o 
   4   5  20      216.19      218.56     15.09 o 
   5   5  20        0.57       -7.08      8.61 o 
   6   5  20        0.59       -3.77      8.76 o 
   7   5  20        9.88       10.86      9.46 o 
   8   5  20       65.59       82.95     13.61 o 
   9   5  20       46.10       46.06     11.09 o 
   0   6  20       27.10       17.20     16.23 o 
   1   6  20      110.94      128.34     20.11 o 
   2   6  20       69.71       70.05     13.62 o 
   3   6  20       71.16       71.40     13.50 o 
   4   6  20       19.08        3.02     10.90 o 
   5   6  20        9.89       -1.30     10.90 o 
   6   6  20       80.68       81.22     15.21 o 
   7   6  20       13.24        9.73     11.78 o 
   1   1  21       71.88       58.43      8.84 o 
   2   1  21      150.75      140.49     10.82 o 
   3   1  21        6.92       -3.38      7.86 o 
   4   1  21        9.54        3.50      7.59 o 
   5   1  21       70.14       79.03      9.76 o 
   6   1  21      169.20      164.50     11.92 o 
   7   1  21      134.81      166.87     12.01 o 
   8   1  21       13.87        8.90      8.49 o 
   9   1  21       36.12       44.40      9.54 o 
  10   1  21       69.17       98.95     11.18 o 
  11   1  21       12.20        0.08      8.45 o 
  12   1  21      334.16      371.21     18.58 o 
   0   2  21      181.38      184.78     16.54 o 
   1   2  21       10.85        6.93      7.32 o 
   2   2  21      188.96      200.54     12.56 o 
   3   2  21       34.52       47.66      8.64 o 
   4   2  21       41.31       38.92      8.49 o 
   5   2  21       63.32       60.18      9.21 o 
   6   2  21        6.60        7.65      7.80 o 
   7   2  21       33.72       21.54      9.11 o 
   8   2  21       12.63       14.47      8.68 o 
   9   2  21       40.59       49.41     11.12 o 
  10   2  21        1.28        7.08     10.01 o 
  11   2  21      263.11      257.29     17.51 o 
   1   3  21       34.33       26.72      9.32 o 
   2   3  21       17.25       21.39      9.30 o 
   3   3  21       50.82       49.77     10.46 o 
   4   3  21        2.60       -5.10      8.64 o 
   5   3  21       73.10       82.25     11.53 o 
   6   3  21        7.31        6.82      9.02 o 
   7   3  21       19.05       14.73      9.74 o 
   8   3  21       31.01       35.52     10.57 o 
   9   3  21        0.24        6.70      9.37 o 
  10   3  21       11.21       11.62     10.10 o 
   0   4  21      147.21      172.44     19.71 o 
   1   4  21       71.22       81.56     11.26 o 
   2   4  21        8.83        8.12      9.17 o 
   3   4  21       31.62       29.01      9.63 o 
   4   4  21       15.64        2.14      9.12 o 
   5   4  21        3.99      -13.17      8.78 o 
   6   4  21        0.79      -12.23      8.95 o 
   7   4  21       17.03       14.76      9.86 o 
   8   4  21       16.69        7.04      9.56 o 
   9   4  21      144.68      150.80     14.46 o 
   1   5  21       10.47        5.23      8.95 o 
   2   5  21        3.00        4.28      9.16 o 
   3   5  21       21.24       21.02     10.05 o 
   4   5  21       18.77       12.88      9.35 o 
   5   5  21       26.64       28.25     10.29 o 
   6   5  21       59.01       50.96     12.00 o 
   7   5  21       21.54       26.75     10.54 o 
   0   6  21        4.93       12.95     16.23 o 
   1   6  21       36.57       41.61     12.38 o 
   2   6  21        6.69        5.01     11.64 o 
   3   6  21        5.59        6.08     12.89 o 
   0   0  22      257.14      282.92     28.65 o 
   1   0  22        0.74      -14.90      9.93 o 
   2   0  22      113.38       97.16     21.60 o 
   3   0  22      118.37       86.91     14.34 o 
   4   0  22        1.10        1.90     11.52 o 
   5   0  22      334.80      309.41     26.75 o 
   6   0  22       35.19       49.71     13.32 o 
   7   0  22       16.22       12.78     12.08 o 
   8   0  22        0.01       11.87     12.12 o 
   9   0  22       44.72       53.62     14.26 o 
  10   0  22      445.28      450.56     26.34 o 
   1   1  22       74.57       67.36      9.34 o 
   2   1  22       37.91       25.42      8.43 o 
   3   1  22      122.04      113.60     10.70 o 
   4   1  22       46.06       39.44      8.94 o 
   5   1  22       49.68       48.54     12.28 o 
   6   1  22       25.36       16.47      8.76 o 
   7   1  22       41.41       40.00      9.59 o 
   8   1  22      159.81      178.79     12.82 o 
   9   1  22      147.03      191.93     13.54 o 
  10   1  22        1.34       -7.27      9.66 o 
   0   2  22       34.56       18.92     14.34 o 
   1   2  22        4.70        2.34      7.96 o 
   2   2  22       64.20       58.16      9.97 o 
   3   2  22       64.04       73.15     11.49 o 
   4   2  22       95.38       95.19     12.15 o 
   5   2  22       50.45       44.17     10.56 o 
   6   2  22       10.32       15.00      9.67 o 
   7   2  22       13.80       11.25      9.98 o 
   8   2  22       28.75       31.71     10.85 o 
   9   2  22        0.53        4.80     10.32 o 
   1   3  22        1.50        2.17      8.68 o 
   2   3  22       21.19       26.81      9.83 o 
   3   3  22       16.25        1.75      9.00 o 
   4   3  22       21.45       10.12      9.57 o 
   5   3  22       10.84       12.56      9.79 o 
   6   3  22       13.48       -0.15      9.31 o 
   7   3  22       30.58       28.09     10.73 o 
   8   3  22       44.76       41.78     11.22 o 
   0   4  22       98.72      103.30     18.21 o 
   1   4  22      303.87      336.72     18.25 o 
   2   4  22       53.26       59.12     12.40 o 
   3   4  22        0.05       -4.94      9.63 o 
   4   4  22      128.71      121.14     13.48 o 
   5   4  22        3.84      -13.53      9.02 o 
   6   4  22        1.60       -7.05      9.26 o 
   1   5  22        5.18       13.81      9.71 o 
   2   5  22        1.69        2.03      9.40 o 
   3   5  22       32.34        6.64      9.73 o 
   1   1  23       28.50       -0.88      8.11 o 
   2   1  23       37.00       33.85      9.07 o 
   3   1  23        5.11       -4.34      8.08 o 
   4   1  23       35.66       28.73      9.00 o 
   5   1  23       70.16       59.90     10.04 o 
   6   1  23       84.87      104.53     12.29 o 
   7   1  23        0.02       -4.55      9.01 o 
   0   2  23       40.78       46.13     15.49 o 
   1   2  23        4.26      -10.65      9.68 o 
   2   2  23        5.71       -1.33      9.70 o 
   3   2  23       10.57        1.91      9.65 o 
   4   2  23       42.34       33.32     10.61 o 
   5   2  23        3.93       -0.36      9.33 o 
   6   2  23        9.60        5.03     10.05 o 
   7   2  23       32.92       28.37     11.18 o 
   1   3  23      111.70       95.33     12.71 o 
   2   3  23       29.70       36.17     10.73 o 
   3   3  23       45.55       48.60     11.31 o 
   4   3  23       46.96       46.65     11.34 o 
   5   3  23        0.05      -13.38      8.92 o 
   0   4  23        9.74       30.22     15.46 o 
   1   4  23       50.70       63.36     11.62 o 
   0   0  24       50.27       23.62     18.49 o 
   1   0  24       11.75        8.72     14.06 o 
   2   0  24       47.87       32.50     13.44 o 
   3   0  24       12.01        6.72     12.25 o 
   4   0  24        8.99        9.75     12.38 o 
   1   1  24       37.59       34.14     10.39 o 
   2   1  24       34.42       10.32     10.42 o 
   3   1  24        1.16      -12.29      9.80 o 
   0   2  24      340.53      354.73     28.04 o 
   1   2  24      123.62      124.51     14.11 o 
   2   2  24       18.70        4.52     10.50 o 
                                                 
